# Supplementary material for: A Kinetic Model of Trp-Cage Folding from Multiple Biased Molecular Dynamics Simulations
Source: PLoS Comput Biol. 2009 Aug 7;5(8):e1000452. doi: 10.1371/journal.pcbi.1000452 (PMC2711228; doi:10.1371/journal.pcbi.1000452)
Supplement: Dataset S1 — Cartesian coordinates of folded state (cluster 1) reference structure in Protein Databank format. (0.02 MB TXT) [file pcbi.1000452.s001.txt]

CRYST1   40.609   40.609   40.609  90.00  90.00  90.00 P 1           1
ATOM      1  N   ASN X   1      20.210  28.120  24.800  1.00  0.00            
ATOM      2  H1  ASN X   1      21.180  28.110  25.090  1.00  0.00            
ATOM      3  H2  ASN X   1      20.150  28.450  23.850  1.00  0.00            
ATOM      4  H3  ASN X   1      19.720  28.700  25.460  1.00  0.00            
ATOM      5  CA  ASN X   1      19.640  26.770  24.900  1.00  0.00            
ATOM      6  HA  ASN X   1      19.930  26.260  25.820  1.00  0.00            
ATOM      7  CB  ASN X   1      18.120  26.830  24.940  1.00  0.00            
ATOM      8  HB2 ASN X   1      17.840  27.340  25.870  1.00  0.00            
ATOM      9  HB3 ASN X   1      17.780  27.300  24.020  1.00  0.00            
ATOM     10  CG  ASN X   1      17.460  25.460  24.880  1.00  0.00            
ATOM     11  OD1 ASN X   1      17.690  24.620  24.010  1.00  0.00            
ATOM     12  ND2 ASN X   1      16.500  25.240  25.780  1.00  0.00            
ATOM     13 HD21 ASN X   1      16.380  25.910  26.530  1.00  0.00            
ATOM     14 HD22 ASN X   1      16.140  24.300  25.800  1.00  0.00            
ATOM     15  C   ASN X   1      20.210  25.940  23.760  1.00  0.00            
ATOM     16  O   ASN X   1      20.190  26.400  22.620  1.00  0.00            
ATOM     17  N   LEU X   2      20.710  24.720  23.980  1.00  0.00            
ATOM     18  H   LEU X   2      20.550  24.140  24.790  1.00  0.00            
ATOM     19  CA  LEU X   2      21.430  24.060  22.910  1.00  0.00            
ATOM     20  HA  LEU X   2      22.050  24.820  22.440  1.00  0.00            
ATOM     21  CB  LEU X   2      22.380  23.030  23.530  1.00  0.00            
ATOM     22  HB2 LEU X   2      21.820  22.360  24.170  1.00  0.00            
ATOM     23  HB3 LEU X   2      22.740  22.350  22.750  1.00  0.00            
ATOM     24  CG  LEU X   2      23.490  23.600  24.400  1.00  0.00            
ATOM     25  HG  LEU X   2      23.110  24.360  25.090  1.00  0.00            
ATOM     26  CD1 LEU X   2      24.060  22.490  25.280  1.00  0.00            
ATOM     27 HD11 LEU X   2      24.530  21.660  24.750  1.00  0.00            
ATOM     28 HD12 LEU X   2      24.790  22.970  25.930  1.00  0.00            
ATOM     29 HD13 LEU X   2      23.270  22.050  25.880  1.00  0.00            
ATOM     30  CD2 LEU X   2      24.540  24.250  23.500  1.00  0.00            
ATOM     31 HD21 LEU X   2      25.420  24.360  24.130  1.00  0.00            
ATOM     32 HD22 LEU X   2      24.700  23.540  22.680  1.00  0.00            
ATOM     33 HD23 LEU X   2      24.210  25.240  23.200  1.00  0.00            
ATOM     34  C   LEU X   2      20.480  23.440  21.890  1.00  0.00            
ATOM     35  O   LEU X   2      20.800  23.390  20.710  1.00  0.00            
ATOM     36  N   TYR X   3      19.260  23.000  22.200  1.00  0.00            
ATOM     37  H   TYR X   3      18.970  23.020  23.170  1.00  0.00            
ATOM     38  CA  TYR X   3      18.330  22.530  21.200  1.00  0.00            
ATOM     39  HA  TYR X   3      18.780  21.780  20.540  1.00  0.00            
ATOM     40  CB  TYR X   3      17.210  21.930  22.040  1.00  0.00            
ATOM     41  HB2 TYR X   3      17.600  21.420  22.930  1.00  0.00            
ATOM     42  HB3 TYR X   3      16.640  22.740  22.490  1.00  0.00            
ATOM     43  CG  TYR X   3      16.220  21.090  21.270  1.00  0.00            
ATOM     44  CD1 TYR X   3      15.140  21.720  20.640  1.00  0.00            
ATOM     45  HD1 TYR X   3      15.070  22.790  20.710  1.00  0.00            
ATOM     46  CE1 TYR X   3      14.250  20.920  19.910  1.00  0.00            
ATOM     47  HE1 TYR X   3      13.410  21.460  19.490  1.00  0.00            
ATOM     48  CZ  TYR X   3      14.430  19.530  19.790  1.00  0.00            
ATOM     49  OH  TYR X   3      13.480  18.790  19.140  1.00  0.00            
ATOM     50  HH  TYR X   3      13.700  17.860  19.140  1.00  0.00            
ATOM     51  CE2 TYR X   3      15.630  18.950  20.250  1.00  0.00            
ATOM     52  HE2 TYR X   3      15.840  17.900  20.080  1.00  0.00            
ATOM     53  CD2 TYR X   3      16.470  19.730  21.050  1.00  0.00            
ATOM     54  HD2 TYR X   3      17.420  19.310  21.350  1.00  0.00            
ATOM     55  C   TYR X   3      17.780  23.600  20.270  1.00  0.00            
ATOM     56  O   TYR X   3      17.600  23.370  19.070  1.00  0.00            
ATOM     57  N   ILE X   4      17.590  24.820  20.770  1.00  0.00            
ATOM     58  H   ILE X   4      17.720  24.950  21.760  1.00  0.00            
ATOM     59  CA  ILE X   4      17.400  26.030  19.990  1.00  0.00            
ATOM     60  HA  ILE X   4      16.550  25.860  19.330  1.00  0.00            
ATOM     61  CB  ILE X   4      17.060  27.140  20.980  1.00  0.00            
ATOM     62  HB  ILE X   4      17.890  27.380  21.650  1.00  0.00            
ATOM     63  CG2 ILE X   4      16.860  28.410  20.180  1.00  0.00            
ATOM     64 HG21 ILE X   4      16.270  29.140  20.740  1.00  0.00            
ATOM     65 HG22 ILE X   4      17.750  28.990  19.940  1.00  0.00            
ATOM     66 HG23 ILE X   4      16.280  28.160  19.290  1.00  0.00            
ATOM     67  CG1 ILE X   4      15.850  26.800  21.850  1.00  0.00            
ATOM     68 HG12 ILE X   4      16.150  25.940  22.450  1.00  0.00            
ATOM     69 HG13 ILE X   4      15.740  27.630  22.550  1.00  0.00            
ATOM     70  CD1 ILE X   4      14.500  26.670  21.160  1.00  0.00            
ATOM     71 HD11 ILE X   4      14.500  25.940  20.350  1.00  0.00            
ATOM     72 HD12 ILE X   4      13.710  26.390  21.860  1.00  0.00            
ATOM     73 HD13 ILE X   4      14.170  27.600  20.710  1.00  0.00            
ATOM     74  C   ILE X   4      18.530  26.320  19.020  1.00  0.00            
ATOM     75  O   ILE X   4      18.260  26.730  17.890  1.00  0.00            
ATOM     76  N   GLN X   5      19.780  26.010  19.380  1.00  0.00            
ATOM     77  H   GLN X   5      19.960  25.660  20.310  1.00  0.00            
ATOM     78  CA  GLN X   5      20.930  26.210  18.530  1.00  0.00            
ATOM     79  HA  GLN X   5      20.810  27.130  17.950  1.00  0.00            
ATOM     80  CB  GLN X   5      22.190  26.480  19.350  1.00  0.00            
ATOM     81  HB2 GLN X   5      22.440  25.630  19.990  1.00  0.00            
ATOM     82  HB3 GLN X   5      23.030  26.640  18.670  1.00  0.00            
ATOM     83  CG  GLN X   5      21.980  27.780  20.120  1.00  0.00            
ATOM     84  HG2 GLN X   5      21.740  28.470  19.310  1.00  0.00            
ATOM     85  HG3 GLN X   5      21.090  27.670  20.750  1.00  0.00            
ATOM     86  CD  GLN X   5      23.210  28.300  20.830  1.00  0.00            
ATOM     87  OE1 GLN X   5      23.610  27.870  21.910  1.00  0.00            
ATOM     88  NE2 GLN X   5      23.860  29.320  20.260  1.00  0.00            
ATOM     89 HE21 GLN X   5      23.350  29.810  19.540  1.00  0.00            
ATOM     90 HE22 GLN X   5      24.620  29.820  20.710  1.00  0.00            
ATOM     91  C   GLN X   5      21.100  25.100  17.500  1.00  0.00            
ATOM     92  O   GLN X   5      21.530  25.390  16.390  1.00  0.00            
ATOM     93  N   TRP X   6      20.680  23.890  17.880  1.00  0.00            
ATOM     94  H   TRP X   6      20.440  23.650  18.830  1.00  0.00            
ATOM     95  CA  TRP X   6      20.570  22.850  16.860  1.00  0.00            
ATOM     96  HA  TRP X   6      21.530  22.680  16.370  1.00  0.00            
ATOM     97  CB  TRP X   6      20.280  21.530  17.570  1.00  0.00            
ATOM     98  HB2 TRP X   6      21.000  21.270  18.350  1.00  0.00            
ATOM     99  HB3 TRP X   6      19.370  21.660  18.160  1.00  0.00            
ATOM    100  CG  TRP X   6      19.980  20.410  16.620  1.00  0.00            
ATOM    101  CD1 TRP X   6      20.850  19.710  15.870  1.00  0.00            
ATOM    102  HD1 TRP X   6      21.900  19.940  15.770  1.00  0.00            
ATOM    103  NE1 TRP X   6      20.200  18.720  15.160  1.00  0.00            
ATOM    104  HE1 TRP X   6      20.670  17.990  14.640  1.00  0.00            
ATOM    105  CE2 TRP X   6      18.860  18.640  15.500  1.00  0.00            
ATOM    106  CZ2 TRP X   6      17.750  17.890  15.110  1.00  0.00            
ATOM    107  HZ2 TRP X   6      17.910  16.960  14.580  1.00  0.00            
ATOM    108  CH2 TRP X   6      16.480  18.250  15.570  1.00  0.00            
ATOM    109  HH2 TRP X   6      15.640  17.580  15.460  1.00  0.00            
ATOM    110  CZ3 TRP X   6      16.270  19.390  16.360  1.00  0.00            
ATOM    111  HZ3 TRP X   6      15.320  19.770  16.710  1.00  0.00            
ATOM    112  CE3 TRP X   6      17.410  20.060  16.830  1.00  0.00            
ATOM    113  HE3 TRP X   6      17.160  20.840  17.530  1.00  0.00            
ATOM    114  CD2 TRP X   6      18.700  19.740  16.380  1.00  0.00            
ATOM    115  C   TRP X   6      19.540  23.230  15.810  1.00  0.00            
ATOM    116  O   TRP X   6      19.720  23.110  14.600  1.00  0.00            
ATOM    117  N   LEU X   7      18.470  23.950  16.150  1.00  0.00            
ATOM    118  H   LEU X   7      18.270  24.220  17.100  1.00  0.00            
ATOM    119  CA  LEU X   7      17.390  24.270  15.230  1.00  0.00            
ATOM    120  HA  LEU X   7      17.320  23.370  14.630  1.00  0.00            
ATOM    121  CB  LEU X   7      16.130  24.610  16.020  1.00  0.00            
ATOM    122  HB2 LEU X   7      16.400  25.260  16.850  1.00  0.00            
ATOM    123  HB3 LEU X   7      15.440  25.190  15.410  1.00  0.00            
ATOM    124  CG  LEU X   7      15.270  23.470  16.560  1.00  0.00            
ATOM    125  HG  LEU X   7      15.850  22.800  17.200  1.00  0.00            
ATOM    126  CD1 LEU X   7      14.170  24.100  17.400  1.00  0.00            
ATOM    127 HD11 LEU X   7      13.450  24.690  16.840  1.00  0.00            
ATOM    128 HD12 LEU X   7      13.690  23.290  17.950  1.00  0.00            
ATOM    129 HD13 LEU X   7      14.550  24.760  18.180  1.00  0.00            
ATOM    130  CD2 LEU X   7      14.580  22.680  15.450  1.00  0.00            
ATOM    131 HD21 LEU X   7      15.280  22.270  14.720  1.00  0.00            
ATOM    132 HD22 LEU X   7      14.070  21.820  15.870  1.00  0.00            
ATOM    133 HD23 LEU X   7      13.810  23.250  14.930  1.00  0.00            
ATOM    134  C   LEU X   7      17.890  25.420  14.370  1.00  0.00            
ATOM    135  O   LEU X   7      17.740  25.420  13.150  1.00  0.00            
ATOM    136  N   LYS X   8      18.620  26.400  14.900  1.00  0.00            
ATOM    137  H   LYS X   8      18.680  26.330  15.910  1.00  0.00            
ATOM    138  CA  LYS X   8      19.390  27.360  14.140  1.00  0.00            
ATOM    139  HA  LYS X   8      18.740  28.030  13.570  1.00  0.00            
ATOM    140  CB  LYS X   8      20.160  28.140  15.200  1.00  0.00            
ATOM    141  HB2 LYS X   8      19.450  28.350  16.000  1.00  0.00            
ATOM    142  HB3 LYS X   8      21.000  27.610  15.630  1.00  0.00            
ATOM    143  CG  LYS X   8      20.560  29.560  14.790  1.00  0.00            
ATOM    144  HG2 LYS X   8      21.380  29.480  14.080  1.00  0.00            
ATOM    145  HG3 LYS X   8      19.690  29.890  14.220  1.00  0.00            
ATOM    146  CD  LYS X   8      20.690  30.390  16.070  1.00  0.00            
ATOM    147  HD2 LYS X   8      19.700  30.360  16.520  1.00  0.00            
ATOM    148  HD3 LYS X   8      21.430  29.970  16.750  1.00  0.00            
ATOM    149  CE  LYS X   8      21.170  31.800  15.740  1.00  0.00            
ATOM    150  HE2 LYS X   8      21.920  31.610  14.980  1.00  0.00            
ATOM    151  HE3 LYS X   8      20.340  32.410  15.370  1.00  0.00            
ATOM    152  NZ  LYS X   8      21.760  32.380  16.960  1.00  0.00            
ATOM    153  HZ1 LYS X   8      22.470  31.710  17.220  1.00  0.00            
ATOM    154  HZ2 LYS X   8      22.170  33.290  16.840  1.00  0.00            
ATOM    155  HZ3 LYS X   8      21.110  32.450  17.730  1.00  0.00            
ATOM    156  C   LYS X   8      20.270  26.830  13.020  1.00  0.00            
ATOM    157  O   LYS X   8      20.580  27.620  12.130  1.00  0.00            
ATOM    158  N   ASP X   9      20.700  25.570  12.990  1.00  0.00            
ATOM    159  H   ASP X   9      20.410  25.030  13.800  1.00  0.00            
ATOM    160  CA  ASP X   9      21.530  24.900  12.010  1.00  0.00            
ATOM    161  HA  ASP X   9      22.430  25.480  11.790  1.00  0.00            
ATOM    162  CB  ASP X   9      21.970  23.610  12.680  1.00  0.00            
ATOM    163  HB2 ASP X   9      22.200  23.760  13.740  1.00  0.00            
ATOM    164  HB3 ASP X   9      21.130  22.920  12.610  1.00  0.00            
ATOM    165  CG  ASP X   9      23.180  22.980  12.000  1.00  0.00            
ATOM    166  OD1 ASP X   9      23.360  21.740  12.040  1.00  0.00            
ATOM    167  OD2 ASP X   9      24.110  23.740  11.660  1.00  0.00            
ATOM    168  C   ASP X   9      20.780  24.520  10.740  1.00  0.00            
ATOM    169  O   ASP X   9      21.350  24.010   9.770  1.00  0.00            
ATOM    170  N   GLY X  10      19.450  24.500  10.850  1.00  0.00            
ATOM    171  H   GLY X  10      19.090  25.100  11.580  1.00  0.00            
ATOM    172  CA  GLY X  10      18.520  23.680  10.120  1.00  0.00            
ATOM    173  HA2 GLY X  10      17.640  24.300   9.920  1.00  0.00            
ATOM    174  HA3 GLY X  10      18.920  23.330   9.170  1.00  0.00            
ATOM    175  C   GLY X  10      17.970  22.460  10.840  1.00  0.00            
ATOM    176  O   GLY X  10      17.090  21.800  10.290  1.00  0.00            
ATOM    177  N   GLY X  11      18.410  22.190  12.070  1.00  0.00            
ATOM    178  H   GLY X  11      19.110  22.790  12.480  1.00  0.00            
ATOM    179  CA  GLY X  11      17.760  21.240  12.940  1.00  0.00            
ATOM    180  HA2 GLY X  11      18.300  21.190  13.880  1.00  0.00            
ATOM    181  HA3 GLY X  11      16.840  21.800  13.140  1.00  0.00            
ATOM    182  C   GLY X  11      17.720  19.820  12.380  1.00  0.00            
ATOM    183  O   GLY X  11      18.800  19.270  12.230  1.00  0.00            
ATOM    184  N   PRO X  12      16.510  19.300  12.170  1.00  0.00            
ATOM    185  CD  PRO X  12      15.180  19.870  12.330  1.00  0.00            
ATOM    186  HD2 PRO X  12      15.210  20.810  11.790  1.00  0.00            
ATOM    187  HD3 PRO X  12      14.910  19.920  13.380  1.00  0.00            
ATOM    188  CG  PRO X  12      14.220  18.940  11.600  1.00  0.00            
ATOM    189  HG2 PRO X  12      14.200  19.140  10.530  1.00  0.00            
ATOM    190  HG3 PRO X  12      13.270  18.990  12.150  1.00  0.00            
ATOM    191  CB  PRO X  12      14.850  17.570  11.840  1.00  0.00            
ATOM    192  HB2 PRO X  12      14.450  16.850  11.120  1.00  0.00            
ATOM    193  HB3 PRO X  12      14.610  17.230  12.850  1.00  0.00            
ATOM    194  CA  PRO X  12      16.310  17.950  11.680  1.00  0.00            
ATOM    195  HA  PRO X  12      16.880  17.260  12.310  1.00  0.00            
ATOM    196  C   PRO X  12      16.790  17.850  10.240  1.00  0.00            
ATOM    197  O   PRO X  12      16.990  16.760   9.700  1.00  0.00            
ATOM    198  N   SER X  13      16.870  18.990   9.550  1.00  0.00            
ATOM    199  H   SER X  13      16.610  19.830  10.050  1.00  0.00            
ATOM    200  CA  SER X  13      17.250  18.970   8.150  1.00  0.00            
ATOM    201  HA  SER X  13      17.100  18.050   7.590  1.00  0.00            
ATOM    202  CB  SER X  13      16.620  20.150   7.410  1.00  0.00            
ATOM    203  HB2 SER X  13      17.140  21.080   7.630  1.00  0.00            
ATOM    204  HB3 SER X  13      16.730  19.940   6.350  1.00  0.00            
ATOM    205  OG  SER X  13      15.220  20.280   7.500  1.00  0.00            
ATOM    206  HG  SER X  13      14.810  19.420   7.570  1.00  0.00            
ATOM    207  C   SER X  13      18.760  19.070   7.940  1.00  0.00            
ATOM    208  O   SER X  13      19.180  19.030   6.790  1.00  0.00            
ATOM    209  N   SER X  14      19.560  19.280   8.980  1.00  0.00            
ATOM    210  H   SER X  14      19.120  19.110   9.880  1.00  0.00            
ATOM    211  CA  SER X  14      20.980  19.540   8.810  1.00  0.00            
ATOM    212  HA  SER X  14      21.140  20.040   7.850  1.00  0.00            
ATOM    213  CB  SER X  14      21.370  20.610   9.810  1.00  0.00            
ATOM    214  HB2 SER X  14      22.350  21.010   9.530  1.00  0.00            
ATOM    215  HB3 SER X  14      20.840  21.560   9.710  1.00  0.00            
ATOM    216  OG  SER X  14      21.350  20.140  11.140  1.00  0.00            
ATOM    217  HG  SER X  14      21.990  20.580  11.700  1.00  0.00            
ATOM    218  C   SER X  14      21.920  18.340   8.810  1.00  0.00            
ATOM    219  O   SER X  14      23.040  18.470   8.340  1.00  0.00            
ATOM    220  N   GLY X  15      21.430  17.200   9.300  1.00  0.00            
ATOM    221  H   GLY X  15      20.510  17.180   9.710  1.00  0.00            
ATOM    222  CA  GLY X  15      22.170  15.950   9.230  1.00  0.00            
ATOM    223  HA2 GLY X  15      21.570  15.130   8.840  1.00  0.00            
ATOM    224  HA3 GLY X  15      23.020  16.010   8.540  1.00  0.00            
ATOM    225  C   GLY X  15      22.670  15.450  10.570  1.00  0.00            
ATOM    226  O   GLY X  15      23.300  14.390  10.540  1.00  0.00            
ATOM    227  N   ARG X  16      22.420  16.080  11.720  1.00  0.00            
ATOM    228  H   ARG X  16      21.890  16.940  11.580  1.00  0.00            
ATOM    229  CA  ARG X  16      23.020  15.770  13.000  1.00  0.00            
ATOM    230  HA  ARG X  16      23.610  14.870  12.880  1.00  0.00            
ATOM    231  CB  ARG X  16      23.930  16.940  13.380  1.00  0.00            
ATOM    232  HB2 ARG X  16      23.300  17.790  13.640  1.00  0.00            
ATOM    233  HB3 ARG X  16      24.490  16.600  14.240  1.00  0.00            
ATOM    234  CG  ARG X  16      24.990  17.470  12.420  1.00  0.00            
ATOM    235  HG2 ARG X  16      25.630  16.680  12.010  1.00  0.00            
ATOM    236  HG3 ARG X  16      24.460  17.970  11.610  1.00  0.00            
ATOM    237  CD  ARG X  16      25.890  18.580  12.940  1.00  0.00            
ATOM    238  HD2 ARG X  16      26.420  18.170  13.790  1.00  0.00            
ATOM    239  HD3 ARG X  16      26.530  18.910  12.110  1.00  0.00            
ATOM    240  NE  ARG X  16      25.050  19.730  13.300  1.00  0.00            
ATOM    241  HE  ARG X  16      24.670  20.190  12.490  1.00  0.00            
ATOM    242  CZ  ARG X  16      24.910  20.270  14.520  1.00  0.00            
ATOM    243  NH1 ARG X  16      25.570  19.820  15.600  1.00  0.00            
ATOM    244 HH11 ARG X  16      25.940  18.880  15.510  1.00  0.00            
ATOM    245 HH12 ARG X  16      25.220  20.090  16.500  1.00  0.00            
ATOM    246  NH2 ARG X  16      24.220  21.410  14.650  1.00  0.00            
ATOM    247 HH21 ARG X  16      23.860  21.920  13.850  1.00  0.00            
ATOM    248 HH22 ARG X  16      24.490  21.960  15.460  1.00  0.00            
ATOM    249  C   ARG X  16      22.000  15.510  14.100  1.00  0.00            
ATOM    250  O   ARG X  16      21.030  16.260  14.100  1.00  0.00            
ATOM    251  N   PRO X  17      22.140  14.540  15.020  1.00  0.00            
ATOM    252  CD  PRO X  17      23.260  13.670  15.310  1.00  0.00            
ATOM    253  HD2 PRO X  17      24.160  14.270  15.370  1.00  0.00            
ATOM    254  HD3 PRO X  17      23.340  12.980  14.470  1.00  0.00            
ATOM    255  CG  PRO X  17      22.960  12.940  16.620  1.00  0.00            
ATOM    256  HG2 PRO X  17      23.320  13.510  17.470  1.00  0.00            
ATOM    257  HG3 PRO X  17      23.400  11.940  16.660  1.00  0.00            
ATOM    258  CB  PRO X  17      21.440  12.910  16.570  1.00  0.00            
ATOM    259  HB2 PRO X  17      21.010  12.720  17.560  1.00  0.00            
ATOM    260  HB3 PRO X  17      21.110  12.090  15.930  1.00  0.00            
ATOM    261  CA  PRO X  17      21.130  14.300  16.020  1.00  0.00            
ATOM    262  HA  PRO X  17      20.160  14.310  15.540  1.00  0.00            
ATOM    263  C   PRO X  17      21.070  15.390  17.090  1.00  0.00            
ATOM    264  O   PRO X  17      22.080  15.930  17.540  1.00  0.00            
ATOM    265  N   PRO X  18      19.880  15.670  17.620  1.00  0.00            
ATOM    266  CD  PRO X  18      18.660  14.960  17.330  1.00  0.00            
ATOM    267  HD2 PRO X  18      18.730  13.880  17.490  1.00  0.00            
ATOM    268  HD3 PRO X  18      18.390  15.200  16.300  1.00  0.00            
ATOM    269  CG  PRO X  18      17.620  15.480  18.320  1.00  0.00            
ATOM    270  HG2 PRO X  18      17.380  14.930  19.230  1.00  0.00            
ATOM    271  HG3 PRO X  18      16.700  15.510  17.730  1.00  0.00            
ATOM    272  CB  PRO X  18      18.110  16.860  18.730  1.00  0.00            
ATOM    273  HB2 PRO X  18      17.930  17.000  19.790  1.00  0.00            
ATOM    274  HB3 PRO X  18      17.630  17.540  18.020  1.00  0.00            
ATOM    275  CA  PRO X  18      19.620  16.770  18.530  1.00  0.00            
ATOM    276  HA  PRO X  18      19.970  17.660  18.000  1.00  0.00            
ATOM    277  C   PRO X  18      20.300  16.500  19.860  1.00  0.00            
ATOM    278  O   PRO X  18      20.280  15.370  20.330  1.00  0.00            
ATOM    279  N   PRO X  19      20.700  17.560  20.570  1.00  0.00            
ATOM    280  CD  PRO X  19      20.470  18.950  20.230  1.00  0.00            
ATOM    281  HD2 PRO X  19      19.410  19.090  20.010  1.00  0.00            
ATOM    282  HD3 PRO X  19      21.090  19.170  19.360  1.00  0.00            
ATOM    283  CG  PRO X  19      20.820  19.730  21.490  1.00  0.00            
ATOM    284  HG2 PRO X  19      19.970  20.010  22.100  1.00  0.00            
ATOM    285  HG3 PRO X  19      21.290  20.670  21.210  1.00  0.00            
ATOM    286  CB  PRO X  19      21.780  18.800  22.240  1.00  0.00            
ATOM    287  HB2 PRO X  19      21.860  19.110  23.280  1.00  0.00            
ATOM    288  HB3 PRO X  19      22.720  18.890  21.690  1.00  0.00            
ATOM    289  CA  PRO X  19      21.220  17.420  21.920  1.00  0.00            
ATOM    290  HA  PRO X  19      22.020  16.680  21.930  1.00  0.00            
ATOM    291  C   PRO X  19      20.110  17.020  22.880  1.00  0.00            
ATOM    292  O   PRO X  19      19.030  17.620  22.910  1.00  0.00            
ATOM    293  N   SER X  20      20.190  15.860  23.540  1.00  0.00            
ATOM    294  H   SER X  20      21.060  15.360  23.410  1.00  0.00            
ATOM    295  CA  SER X  20      19.140  15.290  24.340  1.00  0.00            
ATOM    296  HA  SER X  20      18.430  16.020  24.730  1.00  0.00            
ATOM    297  CB  SER X  20      18.220  14.460  23.450  1.00  0.00            
ATOM    298  HB2 SER X  20      18.830  13.860  22.770  1.00  0.00            
ATOM    299  HB3 SER X  20      17.550  13.830  24.040  1.00  0.00            
ATOM    300  OG  SER X  20      17.520  15.300  22.570  1.00  0.00            
ATOM    301  HG  SER X  20      18.000  16.130  22.620  1.00  0.00            
ATOM    302  C   SER X  20      19.660  14.540  25.560  1.00  0.00            
ATOM    303  O   SER X  20      19.050  14.750  26.630  1.00  0.00            
ATOM    304  OXT SER X  20      20.570  13.690  25.500  1.00  0.00            
END
