# Supplementary material for: A Kinetic Model of Trp-Cage Folding from Multiple Biased Molecular Dynamics Simulations
Source: PLoS Comput Biol. 2009 Aug 7;5(8):e1000452. doi: 10.1371/journal.pcbi.1000452 (PMC2711228; doi:10.1371/journal.pcbi.1000452)
Supplement: Dataset S2 — Cartesian coordinates of cluster 2 reference structure in Protein Databank format. (0.02 MB TXT) [file pcbi.1000452.s002.txt]

CRYST1   40.611   40.611   40.611  90.00  90.00  90.00 P 1           1
ATOM      1  N   ASN X   1      25.993  27.506  22.457  1.00  0.00            
ATOM      2  H1  ASN X   1      26.510  27.460  23.326  1.00  0.00            
ATOM      3  H2  ASN X   1      26.577  27.891  21.736  1.00  0.00            
ATOM      4  H3  ASN X   1      25.186  28.109  22.515  1.00  0.00            
ATOM      5  CA  ASN X   1      25.509  26.152  22.163  1.00  0.00            
ATOM      6  HA  ASN X   1      26.322  25.449  21.985  1.00  0.00            
ATOM      7  CB  ASN X   1      24.760  25.588  23.372  1.00  0.00            
ATOM      8  HB2 ASN X   1      25.347  25.509  24.288  1.00  0.00            
ATOM      9  HB3 ASN X   1      23.892  26.226  23.490  1.00  0.00            
ATOM     10  CG  ASN X   1      24.337  24.147  23.134  1.00  0.00            
ATOM     11  OD1 ASN X   1      23.250  23.936  22.581  1.00  0.00            
ATOM     12  ND2 ASN X   1      25.159  23.144  23.450  1.00  0.00            
ATOM     13 HD21 ASN X   1      25.844  23.358  24.167  1.00  0.00            
ATOM     14 HD22 ASN X   1      24.856  22.173  23.423  1.00  0.00            
ATOM     15  C   ASN X   1      24.712  26.169  20.872  1.00  0.00            
ATOM     16  O   ASN X   1      23.902  27.079  20.666  1.00  0.00            
ATOM     17  N   LEU X   2      24.903  25.143  20.041  1.00  0.00            
ATOM     18  H   LEU X   2      25.494  24.379  20.351  1.00  0.00            
ATOM     19  CA  LEU X   2      24.104  24.901  18.857  1.00  0.00            
ATOM     20  HA  LEU X   2      23.746  25.880  18.542  1.00  0.00            
ATOM     21  CB  LEU X   2      24.872  24.326  17.662  1.00  0.00            
ATOM     22  HB2 LEU X   2      24.889  23.233  17.647  1.00  0.00            
ATOM     23  HB3 LEU X   2      24.231  24.592  16.819  1.00  0.00            
ATOM     24  CG  LEU X   2      26.294  24.864  17.519  1.00  0.00            
ATOM     25  HG  LEU X   2      26.671  24.659  18.520  1.00  0.00            
ATOM     26  CD1 LEU X   2      27.157  24.107  16.506  1.00  0.00            
ATOM     27 HD11 LEU X   2      26.532  23.951  15.627  1.00  0.00            
ATOM     28 HD12 LEU X   2      28.058  24.660  16.247  1.00  0.00            
ATOM     29 HD13 LEU X   2      27.481  23.158  16.928  1.00  0.00            
ATOM     30  CD2 LEU X   2      26.343  26.373  17.302  1.00  0.00            
ATOM     31 HD21 LEU X   2      25.579  26.962  17.813  1.00  0.00            
ATOM     32 HD22 LEU X   2      27.341  26.771  17.486  1.00  0.00            
ATOM     33 HD23 LEU X   2      26.089  26.536  16.250  1.00  0.00            
ATOM     34  C   LEU X   2      22.827  24.105  19.075  1.00  0.00            
ATOM     35  O   LEU X   2      21.742  24.537  18.688  1.00  0.00            
ATOM     36  N   TYR X   3      22.959  22.988  19.796  1.00  0.00            
ATOM     37  H   TYR X   3      23.850  22.743  20.206  1.00  0.00            
ATOM     38  CA  TYR X   3      21.927  21.993  19.968  1.00  0.00            
ATOM     39  HA  TYR X   3      21.882  21.457  19.020  1.00  0.00            
ATOM     40  CB  TYR X   3      22.553  20.970  20.920  1.00  0.00            
ATOM     41  HB2 TYR X   3      23.350  20.348  20.505  1.00  0.00            
ATOM     42  HB3 TYR X   3      22.860  21.460  21.843  1.00  0.00            
ATOM     43  CG  TYR X   3      21.588  19.953  21.476  1.00  0.00            
ATOM     44  CD1 TYR X   3      20.828  20.165  22.626  1.00  0.00            
ATOM     45  HD1 TYR X   3      21.053  21.095  23.139  1.00  0.00            
ATOM     46  CE1 TYR X   3      19.881  19.233  23.057  1.00  0.00            
ATOM     47  HE1 TYR X   3      19.259  19.342  23.930  1.00  0.00            
ATOM     48  CZ  TYR X   3      19.713  18.059  22.298  1.00  0.00            
ATOM     49  OH  TYR X   3      19.028  16.981  22.757  1.00  0.00            
ATOM     50  HH  TYR X   3      18.980  16.288  22.091  1.00  0.00            
ATOM     51  CE2 TYR X   3      20.472  17.873  21.127  1.00  0.00            
ATOM     52  HE2 TYR X   3      20.331  16.982  20.537  1.00  0.00            
ATOM     53  CD2 TYR X   3      21.373  18.841  20.653  1.00  0.00            
ATOM     54  HD2 TYR X   3      21.873  18.795  19.686  1.00  0.00            
ATOM     55  C   TYR X   3      20.650  22.600  20.532  1.00  0.00            
ATOM     56  O   TYR X   3      19.580  22.035  20.317  1.00  0.00            
ATOM     57  N   ILE X   4      20.732  23.706  21.273  1.00  0.00            
ATOM     58  H   ILE X   4      21.669  24.040  21.405  1.00  0.00            
ATOM     59  CA  ILE X   4      19.562  24.422  21.721  1.00  0.00            
ATOM     60  HA  ILE X   4      18.816  23.639  21.876  1.00  0.00            
ATOM     61  CB  ILE X   4      19.891  25.190  23.001  1.00  0.00            
ATOM     62  HB  ILE X   4      20.544  24.534  23.592  1.00  0.00            
ATOM     63  CG2 ILE X   4      20.688  26.439  22.638  1.00  0.00            
ATOM     64 HG21 ILE X   4      21.586  26.175  22.072  1.00  0.00            
ATOM     65 HG22 ILE X   4      20.064  27.088  22.032  1.00  0.00            
ATOM     66 HG23 ILE X   4      20.855  26.935  23.597  1.00  0.00            
ATOM     67  CG1 ILE X   4      18.715  25.463  23.933  1.00  0.00            
ATOM     68 HG12 ILE X   4      19.153  25.885  24.842  1.00  0.00            
ATOM     69 HG13 ILE X   4      18.135  26.267  23.479  1.00  0.00            
ATOM     70  CD1 ILE X   4      17.916  24.250  24.384  1.00  0.00            
ATOM     71 HD11 ILE X   4      17.207  23.985  23.602  1.00  0.00            
ATOM     72 HD12 ILE X   4      18.524  23.422  24.763  1.00  0.00            
ATOM     73 HD13 ILE X   4      17.295  24.620  25.212  1.00  0.00            
ATOM     74  C   ILE X   4      18.936  25.261  20.617  1.00  0.00            
ATOM     75  O   ILE X   4      17.711  25.360  20.638  1.00  0.00            
ATOM     76  N   GLN X   5      19.706  25.909  19.730  1.00  0.00            
ATOM     77  H   GLN X   5      20.701  25.784  19.816  1.00  0.00            
ATOM     78  CA  GLN X   5      19.173  26.715  18.652  1.00  0.00            
ATOM     79  HA  GLN X   5      18.383  27.370  19.012  1.00  0.00            
ATOM     80  CB  GLN X   5      20.267  27.622  18.081  1.00  0.00            
ATOM     81  HB2 GLN X   5      21.138  27.098  17.680  1.00  0.00            
ATOM     82  HB3 GLN X   5      19.923  28.136  17.183  1.00  0.00            
ATOM     83  CG  GLN X   5      20.805  28.662  19.058  1.00  0.00            
ATOM     84  HG2 GLN X   5      20.028  29.386  19.307  1.00  0.00            
ATOM     85  HG3 GLN X   5      21.184  28.148  19.943  1.00  0.00            
ATOM     86  CD  GLN X   5      21.928  29.485  18.442  1.00  0.00            
ATOM     87  OE1 GLN X   5      21.654  30.304  17.574  1.00  0.00            
ATOM     88  NE2 GLN X   5      23.121  29.334  19.020  1.00  0.00            
ATOM     89 HE21 GLN X   5      23.280  28.650  19.755  1.00  0.00            
ATOM     90 HE22 GLN X   5      23.959  29.764  18.648  1.00  0.00            
ATOM     91  C   GLN X   5      18.470  25.842  17.611  1.00  0.00            
ATOM     92  O   GLN X   5      17.592  26.305  16.897  1.00  0.00            
ATOM     93  N   TRP X   6      18.961  24.620  17.445  1.00  0.00            
ATOM     94  H   TRP X   6      19.786  24.256  17.903  1.00  0.00            
ATOM     95  CA  TRP X   6      18.404  23.751  16.433  1.00  0.00            
ATOM     96  HA  TRP X   6      18.515  24.205  15.438  1.00  0.00            
ATOM     97  CB  TRP X   6      19.125  22.404  16.353  1.00  0.00            
ATOM     98  HB2 TRP X   6      19.033  21.961  17.346  1.00  0.00            
ATOM     99  HB3 TRP X   6      18.585  21.808  15.620  1.00  0.00            
ATOM    100  CG  TRP X   6      20.604  22.397  16.124  1.00  0.00            
ATOM    101  CD1 TRP X   6      21.311  23.478  15.705  1.00  0.00            
ATOM    102  HD1 TRP X   6      20.944  24.492  15.690  1.00  0.00            
ATOM    103  NE1 TRP X   6      22.563  23.075  15.307  1.00  0.00            
ATOM    104  HE1 TRP X   6      23.284  23.646  14.887  1.00  0.00            
ATOM    105  CE2 TRP X   6      22.736  21.718  15.517  1.00  0.00            
ATOM    106  CZ2 TRP X   6      23.778  20.796  15.337  1.00  0.00            
ATOM    107  HZ2 TRP X   6      24.644  21.151  14.804  1.00  0.00            
ATOM    108  CH2 TRP X   6      23.651  19.452  15.692  1.00  0.00            
ATOM    109  HH2 TRP X   6      24.457  18.796  15.395  1.00  0.00            
ATOM    110  CZ3 TRP X   6      22.515  19.043  16.387  1.00  0.00            
ATOM    111  HZ3 TRP X   6      22.345  17.997  16.615  1.00  0.00            
ATOM    112  CE3 TRP X   6      21.490  19.973  16.639  1.00  0.00            
ATOM    113  HE3 TRP X   6      20.560  19.640  17.070  1.00  0.00            
ATOM    114  CD2 TRP X   6      21.539  21.279  16.149  1.00  0.00            
ATOM    115  C   TRP X   6      16.922  23.433  16.623  1.00  0.00            
ATOM    116  O   TRP X   6      16.271  22.817  15.789  1.00  0.00            
ATOM    117  N   LEU X   7      16.303  23.793  17.758  1.00  0.00            
ATOM    118  H   LEU X   7      16.893  24.182  18.471  1.00  0.00            
ATOM    119  CA  LEU X   7      14.864  23.954  17.860  1.00  0.00            
ATOM    120  HA  LEU X   7      14.509  22.975  17.544  1.00  0.00            
ATOM    121  CB  LEU X   7      14.481  24.197  19.312  1.00  0.00            
ATOM    122  HB2 LEU X   7      14.997  23.412  19.865  1.00  0.00            
ATOM    123  HB3 LEU X   7      14.852  25.093  19.802  1.00  0.00            
ATOM    124  CG  LEU X   7      12.993  23.962  19.563  1.00  0.00            
ATOM    125  HG  LEU X   7      12.371  24.671  19.018  1.00  0.00            
ATOM    126  CD1 LEU X   7      12.540  22.538  19.223  1.00  0.00            
ATOM    127 HD11 LEU X   7      11.492  22.392  19.479  1.00  0.00            
ATOM    128 HD12 LEU X   7      12.592  22.380  18.153  1.00  0.00            
ATOM    129 HD13 LEU X   7      13.081  21.762  19.767  1.00  0.00            
ATOM    130  CD2 LEU X   7      12.703  24.250  21.034  1.00  0.00            
ATOM    131 HD21 LEU X   7      11.618  24.180  21.177  1.00  0.00            
ATOM    132 HD22 LEU X   7      13.158  23.494  21.661  1.00  0.00            
ATOM    133 HD23 LEU X   7      13.065  25.209  21.410  1.00  0.00            
ATOM    134  C   LEU X   7      14.293  24.987  16.894  1.00  0.00            
ATOM    135  O   LEU X   7      13.195  24.719  16.425  1.00  0.00            
ATOM    136  N   LYS X   8      14.989  26.092  16.612  1.00  0.00            
ATOM    137  H   LYS X   8      15.958  26.097  16.896  1.00  0.00            
ATOM    138  CA  LYS X   8      14.546  27.227  15.825  1.00  0.00            
ATOM    139  HA  LYS X   8      13.536  27.022  15.478  1.00  0.00            
ATOM    140  CB  LYS X   8      14.567  28.491  16.681  1.00  0.00            
ATOM    141  HB2 LYS X   8      15.604  28.728  16.899  1.00  0.00            
ATOM    142  HB3 LYS X   8      14.194  29.272  16.018  1.00  0.00            
ATOM    143  CG  LYS X   8      13.869  28.456  18.032  1.00  0.00            
ATOM    144  HG2 LYS X   8      12.830  28.209  17.841  1.00  0.00            
ATOM    145  HG3 LYS X   8      14.310  27.700  18.688  1.00  0.00            
ATOM    146  CD  LYS X   8      13.954  29.860  18.643  1.00  0.00            
ATOM    147  HD2 LYS X   8      13.287  29.711  19.492  1.00  0.00            
ATOM    148  HD3 LYS X   8      14.980  29.979  18.975  1.00  0.00            
ATOM    149  CE  LYS X   8      13.384  30.944  17.728  1.00  0.00            
ATOM    150  HE2 LYS X   8      14.074  31.289  16.955  1.00  0.00            
ATOM    151  HE3 LYS X   8      12.520  30.525  17.229  1.00  0.00            
ATOM    152  NZ  LYS X   8      12.929  32.072  18.567  1.00  0.00            
ATOM    153  HZ1 LYS X   8      12.534  31.767  19.441  1.00  0.00            
ATOM    154  HZ2 LYS X   8      13.746  32.626  18.778  1.00  0.00            
ATOM    155  HZ3 LYS X   8      12.304  32.697  18.080  1.00  0.00            
ATOM    156  C   LYS X   8      15.318  27.514  14.546  1.00  0.00            
ATOM    157  O   LYS X   8      14.720  27.924  13.556  1.00  0.00            
ATOM    158  N   ASP X   9      16.597  27.124  14.481  1.00  0.00            
ATOM    159  H   ASP X   9      16.997  26.889  15.367  1.00  0.00            
ATOM    160  CA  ASP X   9      17.442  27.076  13.309  1.00  0.00            
ATOM    161  HA  ASP X   9      17.004  27.728  12.545  1.00  0.00            
ATOM    162  CB  ASP X   9      18.783  27.593  13.810  1.00  0.00            
ATOM    163  HB2 ASP X   9      18.717  28.458  14.485  1.00  0.00            
ATOM    164  HB3 ASP X   9      19.266  26.783  14.358  1.00  0.00            
ATOM    165  CG  ASP X   9      19.726  28.041  12.712  1.00  0.00            
ATOM    166  OD1 ASP X   9      19.208  28.843  11.899  1.00  0.00            
ATOM    167  OD2 ASP X   9      20.860  27.509  12.656  1.00  0.00            
ATOM    168  C   ASP X   9      17.550  25.707  12.652  1.00  0.00            
ATOM    169  O   ASP X   9      18.275  25.528  11.670  1.00  0.00            
ATOM    170  N   GLY X  10      16.852  24.713  13.218  1.00  0.00            
ATOM    171  H   GLY X  10      16.312  24.960  14.036  1.00  0.00            
ATOM    172  CA  GLY X  10      16.607  23.440  12.581  1.00  0.00            
ATOM    173  HA2 GLY X  10      15.772  22.844  12.951  1.00  0.00            
ATOM    174  HA3 GLY X  10      16.444  23.549  11.509  1.00  0.00            
ATOM    175  C   GLY X  10      17.801  22.490  12.647  1.00  0.00            
ATOM    176  O   GLY X  10      17.577  21.279  12.604  1.00  0.00            
ATOM    177  N   GLY X  11      19.058  22.915  12.720  1.00  0.00            
ATOM    178  H   GLY X  11      19.128  23.911  12.850  1.00  0.00            
ATOM    179  CA  GLY X  11      20.266  22.110  12.667  1.00  0.00            
ATOM    180  HA2 GLY X  11      21.136  22.731  12.847  1.00  0.00            
ATOM    181  HA3 GLY X  11      20.204  21.285  13.382  1.00  0.00            
ATOM    182  C   GLY X  11      20.431  21.426  11.317  1.00  0.00            
ATOM    183  O   GLY X  11      19.633  21.574  10.394  1.00  0.00            
ATOM    184  N   PRO X  12      21.531  20.685  11.142  1.00  0.00            
ATOM    185  CD  PRO X  12      22.486  20.369  12.176  1.00  0.00            
ATOM    186  HD2 PRO X  12      22.018  19.755  12.942  1.00  0.00            
ATOM    187  HD3 PRO X  12      22.920  21.302  12.549  1.00  0.00            
ATOM    188  CG  PRO X  12      23.579  19.477  11.595  1.00  0.00            
ATOM    189  HG2 PRO X  12      23.426  18.440  11.897  1.00  0.00            
ATOM    190  HG3 PRO X  12      24.565  19.789  11.958  1.00  0.00            
ATOM    191  CB  PRO X  12      23.438  19.717  10.097  1.00  0.00            
ATOM    192  HB2 PRO X  12      23.729  18.915   9.403  1.00  0.00            
ATOM    193  HB3 PRO X  12      24.099  20.529   9.808  1.00  0.00            
ATOM    194  CA  PRO X  12      21.971  20.095   9.890  1.00  0.00            
ATOM    195  HA  PRO X  12      21.832  20.775   9.058  1.00  0.00            
ATOM    196  C   PRO X  12      21.075  18.928   9.487  1.00  0.00            
ATOM    197  O   PRO X  12      20.545  18.196  10.318  1.00  0.00            
ATOM    198  N   SER X  13      20.998  18.612   8.202  1.00  0.00            
ATOM    199  H   SER X  13      21.499  19.145   7.506  1.00  0.00            
ATOM    200  CA  SER X  13      20.077  17.665   7.606  1.00  0.00            
ATOM    201  HA  SER X  13      19.068  17.955   7.907  1.00  0.00            
ATOM    202  CB  SER X  13      20.132  17.849   6.088  1.00  0.00            
ATOM    203  HB2 SER X  13      21.030  17.356   5.724  1.00  0.00            
ATOM    204  HB3 SER X  13      19.237  17.365   5.700  1.00  0.00            
ATOM    205  OG  SER X  13      20.194  19.151   5.545  1.00  0.00            
ATOM    206  HG  SER X  13      21.063  19.546   5.535  1.00  0.00            
ATOM    207  C   SER X  13      20.350  16.243   8.058  1.00  0.00            
ATOM    208  O   SER X  13      19.510  15.378   7.788  1.00  0.00            
ATOM    209  N   SER X  14      21.480  15.960   8.703  1.00  0.00            
ATOM    210  H   SER X  14      22.013  16.710   9.122  1.00  0.00            
ATOM    211  CA  SER X  14      21.853  14.577   8.950  1.00  0.00            
ATOM    212  HA  SER X  14      20.958  13.971   9.114  1.00  0.00            
ATOM    213  CB  SER X  14      22.462  14.047   7.652  1.00  0.00            
ATOM    214  HB2 SER X  14      21.862  14.354   6.790  1.00  0.00            
ATOM    215  HB3 SER X  14      23.502  14.372   7.608  1.00  0.00            
ATOM    216  OG  SER X  14      22.443  12.633   7.725  1.00  0.00            
ATOM    217  HG  SER X  14      23.187  12.257   7.255  1.00  0.00            
ATOM    218  C   SER X  14      22.789  14.537  10.146  1.00  0.00            
ATOM    219  O   SER X  14      23.188  15.603  10.597  1.00  0.00            
ATOM    220  N   GLY X  15      22.938  13.367  10.781  1.00  0.00            
ATOM    221  H   GLY X  15      22.732  12.516  10.284  1.00  0.00            
ATOM    222  CA  GLY X  15      23.731  13.199  11.985  1.00  0.00            
ATOM    223  HA2 GLY X  15      23.990  12.146  12.096  1.00  0.00            
ATOM    224  HA3 GLY X  15      24.647  13.784  11.981  1.00  0.00            
ATOM    225  C   GLY X  15      22.940  13.493  13.254  1.00  0.00            
ATOM    226  O   GLY X  15      21.780  13.121  13.338  1.00  0.00            
ATOM    227  N   ARG X  16      23.500  14.191  14.240  1.00  0.00            
ATOM    228  H   ARG X  16      24.485  14.416  14.145  1.00  0.00            
ATOM    229  CA  ARG X  16      22.932  14.462  15.550  1.00  0.00            
ATOM    230  HA  ARG X  16      22.872  13.494  16.052  1.00  0.00            
ATOM    231  CB  ARG X  16      23.897  15.353  16.333  1.00  0.00            
ATOM    232  HB2 ARG X  16      24.903  15.078  16.037  1.00  0.00            
ATOM    233  HB3 ARG X  16      23.763  16.364  15.943  1.00  0.00            
ATOM    234  CG  ARG X  16      23.736  15.460  17.845  1.00  0.00            
ATOM    235  HG2 ARG X  16      22.709  15.733  18.062  1.00  0.00            
ATOM    236  HG3 ARG X  16      23.990  14.453  18.193  1.00  0.00            
ATOM    237  CD  ARG X  16      24.632  16.600  18.307  1.00  0.00            
ATOM    238  HD2 ARG X  16      25.697  16.391  18.162  1.00  0.00            
ATOM    239  HD3 ARG X  16      24.382  17.521  17.782  1.00  0.00            
ATOM    240  NE  ARG X  16      24.338  16.702  19.736  1.00  0.00            
ATOM    241  HE  ARG X  16      23.599  16.163  20.159  1.00  0.00            
ATOM    242  CZ  ARG X  16      24.888  17.721  20.410  1.00  0.00            
ATOM    243  NH1 ARG X  16      25.773  18.573  19.868  1.00  0.00            
ATOM    244 HH11 ARG X  16      26.064  18.388  18.914  1.00  0.00            
ATOM    245 HH12 ARG X  16      26.230  19.245  20.456  1.00  0.00            
ATOM    246  NH2 ARG X  16      24.498  17.814  21.684  1.00  0.00            
ATOM    247 HH21 ARG X  16      23.949  17.128  22.197  1.00  0.00            
ATOM    248 HH22 ARG X  16      24.951  18.502  22.278  1.00  0.00            
ATOM    249  C   ARG X  16      21.525  15.026  15.525  1.00  0.00            
ATOM    250  O   ARG X  16      21.411  16.146  15.019  1.00  0.00            
ATOM    251  N   PRO X  17      20.532  14.361  16.129  1.00  0.00            
ATOM    252  CD  PRO X  17      20.559  13.091  16.828  1.00  0.00            
ATOM    253  HD2 PRO X  17      21.349  13.121  17.583  1.00  0.00            
ATOM    254  HD3 PRO X  17      20.781  12.290  16.122  1.00  0.00            
ATOM    255  CG  PRO X  17      19.168  12.940  17.430  1.00  0.00            
ATOM    256  HG2 PRO X  17      19.169  13.321  18.453  1.00  0.00            
ATOM    257  HG3 PRO X  17      18.868  11.896  17.489  1.00  0.00            
ATOM    258  CB  PRO X  17      18.188  13.732  16.589  1.00  0.00            
ATOM    259  HB2 PRO X  17      17.360  14.020  17.239  1.00  0.00            
ATOM    260  HB3 PRO X  17      17.875  13.145  15.727  1.00  0.00            
ATOM    261  CA  PRO X  17      19.160  14.828  16.169  1.00  0.00            
ATOM    262  HA  PRO X  17      18.922  15.018  15.120  1.00  0.00            
ATOM    263  C   PRO X  17      19.033  16.044  17.069  1.00  0.00            
ATOM    264  O   PRO X  17      19.311  15.913  18.257  1.00  0.00            
ATOM    265  N   PRO X  18      18.411  17.149  16.642  1.00  0.00            
ATOM    266  CD  PRO X  18      18.116  17.476  15.262  1.00  0.00            
ATOM    267  HD2 PRO X  18      17.201  17.012  14.878  1.00  0.00            
ATOM    268  HD3 PRO X  18      18.862  17.149  14.552  1.00  0.00            
ATOM    269  CG  PRO X  18      17.904  18.990  15.221  1.00  0.00            
ATOM    270  HG2 PRO X  18      17.273  19.411  14.444  1.00  0.00            
ATOM    271  HG3 PRO X  18      18.878  19.476  15.110  1.00  0.00            
ATOM    272  CB  PRO X  18      17.334  19.260  16.606  1.00  0.00            
ATOM    273  HB2 PRO X  18      16.249  19.151  16.508  1.00  0.00            
ATOM    274  HB3 PRO X  18      17.702  20.245  16.880  1.00  0.00            
ATOM    275  CA  PRO X  18      17.930  18.194  17.523  1.00  0.00            
ATOM    276  HA  PRO X  18      18.736  18.669  18.091  1.00  0.00            
ATOM    277  C   PRO X  18      16.821  17.660  18.424  1.00  0.00            
ATOM    278  O   PRO X  18      16.189  16.639  18.159  1.00  0.00            
ATOM    279  N   PRO X  19      16.513  18.355  19.514  1.00  0.00            
ATOM    280  CD  PRO X  19      17.192  19.586  19.870  1.00  0.00            
ATOM    281  HD2 PRO X  19      17.279  20.246  19.003  1.00  0.00            
ATOM    282  HD3 PRO X  19      18.200  19.242  20.139  1.00  0.00            
ATOM    283  CG  PRO X  19      16.366  20.229  20.979  1.00  0.00            
ATOM    284  HG2 PRO X  19      15.643  20.906  20.533  1.00  0.00            
ATOM    285  HG3 PRO X  19      17.021  20.666  21.739  1.00  0.00            
ATOM    286  CB  PRO X  19      15.621  19.054  21.586  1.00  0.00            
ATOM    287  HB2 PRO X  19      14.640  19.288  22.013  1.00  0.00            
ATOM    288  HB3 PRO X  19      16.275  18.668  22.370  1.00  0.00            
ATOM    289  CA  PRO X  19      15.510  17.992  20.495  1.00  0.00            
ATOM    290  HA  PRO X  19      15.720  17.032  20.964  1.00  0.00            
ATOM    291  C   PRO X  19      14.123  17.868  19.865  1.00  0.00            
ATOM    292  O   PRO X  19      13.483  18.898  19.673  1.00  0.00            
ATOM    293  N   SER X  20      13.547  16.663  19.907  1.00  0.00            
ATOM    294  H   SER X  20      14.088  15.944  20.359  1.00  0.00            
ATOM    295  CA  SER X  20      12.270  16.317  19.317  1.00  0.00            
ATOM    296  HA  SER X  20      11.491  16.721  19.969  1.00  0.00            
ATOM    297  CB  SER X  20      12.110  16.827  17.895  1.00  0.00            
ATOM    298  HB2 SER X  20      12.993  16.605  17.305  1.00  0.00            
ATOM    299  HB3 SER X  20      11.445  16.202  17.307  1.00  0.00            
ATOM    300  OG  SER X  20      11.692  18.182  17.875  1.00  0.00            
ATOM    301  HG  SER X  20      12.453  18.601  18.274  1.00  0.00            
ATOM    302  C   SER X  20      12.135  14.805  19.244  1.00  0.00            
ATOM    303  O   SER X  20      11.162  14.213  19.778  1.00  0.00            
ATOM    304  OXT SER X  20      12.909  14.132  18.536  1.00  0.00            
END
