# Supplementary material for: A Kinetic Model of Trp-Cage Folding from Multiple Biased Molecular Dynamics Simulations
Source: PLoS Comput Biol. 2009 Aug 7;5(8):e1000452. doi: 10.1371/journal.pcbi.1000452 (PMC2711228; doi:10.1371/journal.pcbi.1000452)
Supplement: Dataset S3 — Cartesian coordinates of cluster 3 reference structure in Protein Databank format. (0.02 MB TXT) [file pcbi.1000452.s003.txt]

CRYST1   40.628   40.628   40.628  90.00  90.00  90.00 P 1           1
ATOM      1  N   ASN X   1      18.888  32.677  27.093  1.00  0.00            
ATOM      2  H1  ASN X   1      19.248  33.516  26.655  1.00  0.00            
ATOM      3  H2  ASN X   1      18.355  32.959  27.908  1.00  0.00            
ATOM      4  H3  ASN X   1      19.637  32.107  27.477  1.00  0.00            
ATOM      5  CA  ASN X   1      18.174  31.772  26.181  1.00  0.00            
ATOM      6  HA  ASN X   1      17.895  30.828  26.655  1.00  0.00            
ATOM      7  CB  ASN X   1      16.830  32.368  25.780  1.00  0.00            
ATOM      8  HB2 ASN X   1      16.273  32.601  26.684  1.00  0.00            
ATOM      9  HB3 ASN X   1      16.976  33.319  25.269  1.00  0.00            
ATOM     10  CG  ASN X   1      16.031  31.415  24.905  1.00  0.00            
ATOM     11  OD1 ASN X   1      16.129  30.188  24.830  1.00  0.00            
ATOM     12  ND2 ASN X   1      15.177  31.988  24.051  1.00  0.00            
ATOM     13 HD21 ASN X   1      15.229  32.974  23.820  1.00  0.00            
ATOM     14 HD22 ASN X   1      14.608  31.361  23.494  1.00  0.00            
ATOM     15  C   ASN X   1      19.052  31.538  24.954  1.00  0.00            
ATOM     16  O   ASN X   1      19.594  32.412  24.296  1.00  0.00            
ATOM     17  N   LEU X   2      19.283  30.254  24.650  1.00  0.00            
ATOM     18  H   LEU X   2      18.832  29.547  25.219  1.00  0.00            
ATOM     19  CA  LEU X   2      19.926  29.797  23.444  1.00  0.00            
ATOM     20  HA  LEU X   2      20.452  30.520  22.821  1.00  0.00            
ATOM     21  CB  LEU X   2      20.908  28.737  23.926  1.00  0.00            
ATOM     22  HB2 LEU X   2      21.539  29.178  24.687  1.00  0.00            
ATOM     23  HB3 LEU X   2      20.226  28.015  24.371  1.00  0.00            
ATOM     24  CG  LEU X   2      21.697  28.012  22.833  1.00  0.00            
ATOM     25  HG  LEU X   2      21.022  27.468  22.175  1.00  0.00            
ATOM     26  CD1 LEU X   2      22.465  28.881  21.845  1.00  0.00            
ATOM     27 HD11 LEU X   2      23.056  29.620  22.396  1.00  0.00            
ATOM     28 HD12 LEU X   2      23.157  28.300  21.231  1.00  0.00            
ATOM     29 HD13 LEU X   2      21.808  29.350  21.121  1.00  0.00            
ATOM     30  CD2 LEU X   2      22.443  26.863  23.496  1.00  0.00            
ATOM     31 HD21 LEU X   2      23.241  27.241  24.135  1.00  0.00            
ATOM     32 HD22 LEU X   2      21.734  26.184  23.975  1.00  0.00            
ATOM     33 HD23 LEU X   2      22.840  26.271  22.676  1.00  0.00            
ATOM     34  C   LEU X   2      18.868  29.174  22.536  1.00  0.00            
ATOM     35  O   LEU X   2      19.076  29.210  21.323  1.00  0.00            
ATOM     36  N   TYR X   3      17.824  28.477  22.985  1.00  0.00            
ATOM     37  H   TYR X   3      17.739  28.359  23.985  1.00  0.00            
ATOM     38  CA  TYR X   3      16.831  27.789  22.183  1.00  0.00            
ATOM     39  HA  TYR X   3      17.308  26.932  21.704  1.00  0.00            
ATOM     40  CB  TYR X   3      15.745  27.271  23.118  1.00  0.00            
ATOM     41  HB2 TYR X   3      16.125  27.132  24.126  1.00  0.00            
ATOM     42  HB3 TYR X   3      14.983  28.050  23.056  1.00  0.00            
ATOM     43  CG  TYR X   3      15.204  25.946  22.637  1.00  0.00            
ATOM     44  CD1 TYR X   3      14.034  25.887  21.867  1.00  0.00            
ATOM     45  HD1 TYR X   3      13.473  26.800  21.670  1.00  0.00            
ATOM     46  CE1 TYR X   3      13.548  24.637  21.474  1.00  0.00            
ATOM     47  HE1 TYR X   3      12.585  24.556  20.985  1.00  0.00            
ATOM     48  CZ  TYR X   3      14.242  23.469  21.818  1.00  0.00            
ATOM     49  OH  TYR X   3      13.740  22.217  21.636  1.00  0.00            
ATOM     50  HH  TYR X   3      14.282  21.481  21.945  1.00  0.00            
ATOM     51  CE2 TYR X   3      15.471  23.543  22.522  1.00  0.00            
ATOM     52  HE2 TYR X   3      16.003  22.645  22.757  1.00  0.00            
ATOM     53  CD2 TYR X   3      15.957  24.793  22.915  1.00  0.00            
ATOM     54  HD2 TYR X   3      16.892  24.889  23.442  1.00  0.00            
ATOM     55  C   TYR X   3      16.347  28.672  21.044  1.00  0.00            
ATOM     56  O   TYR X   3      16.148  28.151  19.949  1.00  0.00            
ATOM     57  N   ILE X   4      16.220  29.995  21.168  1.00  0.00            
ATOM     58  H   ILE X   4      16.486  30.374  22.064  1.00  0.00            
ATOM     59  CA  ILE X   4      15.949  30.903  20.074  1.00  0.00            
ATOM     60  HA  ILE X   4      14.936  30.687  19.717  1.00  0.00            
ATOM     61  CB  ILE X   4      16.059  32.321  20.647  1.00  0.00            
ATOM     62  HB  ILE X   4      15.474  32.221  21.568  1.00  0.00            
ATOM     63  CG2 ILE X   4      17.385  32.920  21.117  1.00  0.00            
ATOM     64 HG21 ILE X   4      17.882  32.074  21.583  1.00  0.00            
ATOM     65 HG22 ILE X   4      18.015  33.222  20.269  1.00  0.00            
ATOM     66 HG23 ILE X   4      17.206  33.641  21.913  1.00  0.00            
ATOM     67  CG1 ILE X   4      15.444  33.366  19.727  1.00  0.00            
ATOM     68 HG12 ILE X   4      16.228  33.618  19.012  1.00  0.00            
ATOM     69 HG13 ILE X   4      14.531  32.974  19.282  1.00  0.00            
ATOM     70  CD1 ILE X   4      15.083  34.704  20.377  1.00  0.00            
ATOM     71 HD11 ILE X   4      15.958  35.171  20.833  1.00  0.00            
ATOM     72 HD12 ILE X   4      14.641  35.429  19.708  1.00  0.00            
ATOM     73 HD13 ILE X   4      14.315  34.581  21.142  1.00  0.00            
ATOM     74  C   ILE X   4      16.814  30.726  18.844  1.00  0.00            
ATOM     75  O   ILE X   4      16.293  30.784  17.730  1.00  0.00            
ATOM     76  N   GLN X   5      18.133  30.581  18.998  1.00  0.00            
ATOM     77  H   GLN X   5      18.410  30.418  19.962  1.00  0.00            
ATOM     78  CA  GLN X   5      19.124  30.233  18.000  1.00  0.00            
ATOM     79  HA  GLN X   5      19.002  30.765  17.061  1.00  0.00            
ATOM     80  CB  GLN X   5      20.495  30.724  18.435  1.00  0.00            
ATOM     81  HB2 GLN X   5      20.387  31.747  18.798  1.00  0.00            
ATOM     82  HB3 GLN X   5      20.852  30.056  19.216  1.00  0.00            
ATOM     83  CG  GLN X   5      21.550  30.738  17.334  1.00  0.00            
ATOM     84  HG2 GLN X   5      22.435  31.170  17.796  1.00  0.00            
ATOM     85  HG3 GLN X   5      21.804  29.717  17.024  1.00  0.00            
ATOM     86  CD  GLN X   5      21.173  31.589  16.120  1.00  0.00            
ATOM     87  OE1 GLN X   5      20.646  32.687  16.286  1.00  0.00            
ATOM     88  NE2 GLN X   5      21.550  31.214  14.897  1.00  0.00            
ATOM     89 HE21 GLN X   5      22.037  30.351  14.746  1.00  0.00            
ATOM     90 HE22 GLN X   5      21.366  31.805  14.089  1.00  0.00            
ATOM     91  C   GLN X   5      19.050  28.768  17.587  1.00  0.00            
ATOM     92  O   GLN X   5      19.215  28.411  16.418  1.00  0.00            
ATOM     93  N   TRP X   6      19.020  27.822  18.537  1.00  0.00            
ATOM     94  H   TRP X   6      18.868  28.255  19.426  1.00  0.00            
ATOM     95  CA  TRP X   6      19.041  26.384  18.331  1.00  0.00            
ATOM     96  HA  TRP X   6      20.058  26.158  18.022  1.00  0.00            
ATOM     97  CB  TRP X   6      18.964  25.762  19.726  1.00  0.00            
ATOM     98  HB2 TRP X   6      19.449  26.460  20.393  1.00  0.00            
ATOM     99  HB3 TRP X   6      17.914  25.591  19.964  1.00  0.00            
ATOM    100  CG  TRP X   6      19.640  24.421  19.700  1.00  0.00            
ATOM    101  CD1 TRP X   6      20.917  24.233  20.071  1.00  0.00            
ATOM    102  HD1 TRP X   6      21.588  24.970  20.494  1.00  0.00            
ATOM    103  NE1 TRP X   6      21.249  22.905  19.887  1.00  0.00            
ATOM    104  HE1 TRP X   6      22.188  22.613  20.136  1.00  0.00            
ATOM    105  CE2 TRP X   6      20.228  22.153  19.351  1.00  0.00            
ATOM    106  CZ2 TRP X   6      20.125  20.802  19.019  1.00  0.00            
ATOM    107  HZ2 TRP X   6      20.985  20.141  19.086  1.00  0.00            
ATOM    108  CH2 TRP X   6      18.923  20.368  18.449  1.00  0.00            
ATOM    109  HH2 TRP X   6      18.783  19.373  18.049  1.00  0.00            
ATOM    110  CZ3 TRP X   6      17.817  21.234  18.429  1.00  0.00            
ATOM    111  HZ3 TRP X   6      16.911  20.886  17.953  1.00  0.00            
ATOM    112  CE3 TRP X   6      17.963  22.571  18.821  1.00  0.00            
ATOM    113  HE3 TRP X   6      17.090  23.187  18.691  1.00  0.00            
ATOM    114  CD2 TRP X   6      19.177  23.106  19.265  1.00  0.00            
ATOM    115  C   TRP X   6      18.019  25.867  17.332  1.00  0.00            
ATOM    116  O   TRP X   6      18.287  24.957  16.549  1.00  0.00            
ATOM    117  N   LEU X   7      16.814  26.429  17.306  1.00  0.00            
ATOM    118  H   LEU X   7      16.623  27.116  18.020  1.00  0.00            
ATOM    119  CA  LEU X   7      15.818  26.228  16.274  1.00  0.00            
ATOM    120  HA  LEU X   7      15.814  25.152  16.087  1.00  0.00            
ATOM    121  CB  LEU X   7      14.458  26.657  16.817  1.00  0.00            
ATOM    122  HB2 LEU X   7      14.633  27.587  17.362  1.00  0.00            
ATOM    123  HB3 LEU X   7      13.702  26.708  16.047  1.00  0.00            
ATOM    124  CG  LEU X   7      13.957  25.645  17.842  1.00  0.00            
ATOM    125  HG  LEU X   7      14.633  25.574  18.691  1.00  0.00            
ATOM    126  CD1 LEU X   7      12.703  26.279  18.441  1.00  0.00            
ATOM    127 HD11 LEU X   7      12.986  27.270  18.814  1.00  0.00            
ATOM    128 HD12 LEU X   7      11.917  26.502  17.713  1.00  0.00            
ATOM    129 HD13 LEU X   7      12.346  25.658  19.266  1.00  0.00            
ATOM    130  CD2 LEU X   7      13.665  24.212  17.387  1.00  0.00            
ATOM    131 HD21 LEU X   7      14.545  23.780  16.909  1.00  0.00            
ATOM    132 HD22 LEU X   7      13.324  23.592  18.223  1.00  0.00            
ATOM    133 HD23 LEU X   7      12.929  24.172  16.596  1.00  0.00            
ATOM    134  C   LEU X   7      16.071  26.954  14.953  1.00  0.00            
ATOM    135  O   LEU X   7      15.399  26.539  14.023  1.00  0.00            
ATOM    136  N   LYS X   8      17.013  27.898  14.861  1.00  0.00            
ATOM    137  H   LYS X   8      17.491  28.228  15.691  1.00  0.00            
ATOM    138  CA  LYS X   8      17.409  28.475  13.594  1.00  0.00            
ATOM    139  HA  LYS X   8      16.595  28.430  12.879  1.00  0.00            
ATOM    140  CB  LYS X   8      17.532  29.970  13.885  1.00  0.00            
ATOM    141  HB2 LYS X   8      16.710  30.381  14.472  1.00  0.00            
ATOM    142  HB3 LYS X   8      18.417  30.084  14.514  1.00  0.00            
ATOM    143  CG  LYS X   8      17.665  30.918  12.709  1.00  0.00            
ATOM    144  HG2 LYS X   8      18.467  30.657  12.016  1.00  0.00            
ATOM    145  HG3 LYS X   8      16.745  30.957  12.131  1.00  0.00            
ATOM    146  CD  LYS X   8      17.901  32.322  13.279  1.00  0.00            
ATOM    147  HD2 LYS X   8      17.068  32.593  13.928  1.00  0.00            
ATOM    148  HD3 LYS X   8      18.827  32.334  13.860  1.00  0.00            
ATOM    149  CE  LYS X   8      17.973  33.263  12.085  1.00  0.00            
ATOM    150  HE2 LYS X   8      18.726  32.996  11.341  1.00  0.00            
ATOM    151  HE3 LYS X   8      16.990  33.300  11.612  1.00  0.00            
ATOM    152  NZ  LYS X   8      18.225  34.667  12.428  1.00  0.00            
ATOM    153  HZ1 LYS X   8      17.492  35.128  12.955  1.00  0.00            
ATOM    154  HZ2 LYS X   8      18.943  34.730  13.139  1.00  0.00            
ATOM    155  HZ3 LYS X   8      18.459  35.303  11.669  1.00  0.00            
ATOM    156  C   LYS X   8      18.608  27.844  12.900  1.00  0.00            
ATOM    157  O   LYS X   8      18.683  27.935  11.677  1.00  0.00            
ATOM    158  N   ASP X   9      19.565  27.373  13.704  1.00  0.00            
ATOM    159  H   ASP X   9      19.497  27.698  14.657  1.00  0.00            
ATOM    160  CA  ASP X   9      20.833  26.826  13.249  1.00  0.00            
ATOM    161  HA  ASP X   9      20.729  26.236  12.335  1.00  0.00            
ATOM    162  CB  ASP X   9      21.686  28.049  12.896  1.00  0.00            
ATOM    163  HB2 ASP X   9      21.101  28.667  12.231  1.00  0.00            
ATOM    164  HB3 ASP X   9      21.836  28.781  13.682  1.00  0.00            
ATOM    165  CG  ASP X   9      22.975  27.760  12.132  1.00  0.00            
ATOM    166  OD1 ASP X   9      24.004  28.445  12.286  1.00  0.00            
ATOM    167  OD2 ASP X   9      22.922  26.675  11.502  1.00  0.00            
ATOM    168  C   ASP X   9      21.424  25.959  14.339  1.00  0.00            
ATOM    169  O   ASP X   9      22.630  25.953  14.570  1.00  0.00            
ATOM    170  N   GLY X  10      20.618  25.103  14.985  1.00  0.00            
ATOM    171  H   GLY X  10      19.658  25.168  14.701  1.00  0.00            
ATOM    172  CA  GLY X  10      21.121  24.233  16.028  1.00  0.00            
ATOM    173  HA2 GLY X  10      22.144  24.536  16.261  1.00  0.00            
ATOM    174  HA3 GLY X  10      20.512  24.423  16.921  1.00  0.00            
ATOM    175  C   GLY X  10      21.098  22.753  15.683  1.00  0.00            
ATOM    176  O   GLY X  10      20.308  22.302  14.851  1.00  0.00            
ATOM    177  N   GLY X  11      21.899  21.936  16.376  1.00  0.00            
ATOM    178  H   GLY X  11      22.571  22.397  16.959  1.00  0.00            
ATOM    179  CA  GLY X  11      22.042  20.501  16.224  1.00  0.00            
ATOM    180  HA2 GLY X  11      22.767  20.297  17.018  1.00  0.00            
ATOM    181  HA3 GLY X  11      21.096  20.001  16.450  1.00  0.00            
ATOM    182  C   GLY X  11      22.523  20.000  14.870  1.00  0.00            
ATOM    183  O   GLY X  11      23.310  20.710  14.247  1.00  0.00            
ATOM    184  N   PRO X  12      22.198  18.775  14.458  1.00  0.00            
ATOM    185  CD  PRO X  12      21.295  17.882  15.156  1.00  0.00            
ATOM    186  HD2 PRO X  12      20.318  18.356  15.234  1.00  0.00            
ATOM    187  HD3 PRO X  12      21.697  17.666  16.141  1.00  0.00            
ATOM    188  CG  PRO X  12      21.330  16.586  14.355  1.00  0.00            
ATOM    189  HG2 PRO X  12      20.515  16.633  13.631  1.00  0.00            
ATOM    190  HG3 PRO X  12      21.263  15.736  15.038  1.00  0.00            
ATOM    191  CB  PRO X  12      22.629  16.615  13.564  1.00  0.00            
ATOM    192  HB2 PRO X  12      22.533  15.942  12.716  1.00  0.00            
ATOM    193  HB3 PRO X  12      23.423  16.275  14.240  1.00  0.00            
ATOM    194  CA  PRO X  12      22.831  18.118  13.335  1.00  0.00            
ATOM    195  HA  PRO X  12      23.887  18.357  13.356  1.00  0.00            
ATOM    196  C   PRO X  12      22.169  18.516  12.026  1.00  0.00            
ATOM    197  O   PRO X  12      20.956  18.688  11.979  1.00  0.00            
ATOM    198  N   SER X  13      23.001  18.806  11.019  1.00  0.00            
ATOM    199  H   SER X  13      23.900  18.340  11.015  1.00  0.00            
ATOM    200  CA  SER X  13      22.489  19.376   9.795  1.00  0.00            
ATOM    201  HA  SER X  13      21.774  20.185   9.940  1.00  0.00            
ATOM    202  CB  SER X  13      23.657  19.974   9.030  1.00  0.00            
ATOM    203  HB2 SER X  13      24.496  19.285   8.908  1.00  0.00            
ATOM    204  HB3 SER X  13      23.305  20.396   8.095  1.00  0.00            
ATOM    205  OG  SER X  13      24.088  21.060   9.822  1.00  0.00            
ATOM    206  HG  SER X  13      25.050  21.021   9.862  1.00  0.00            
ATOM    207  C   SER X  13      21.668  18.464   8.895  1.00  0.00            
ATOM    208  O   SER X  13      20.725  18.860   8.215  1.00  0.00            
ATOM    209  N   SER X  14      21.982  17.162   8.870  1.00  0.00            
ATOM    210  H   SER X  14      22.889  16.937   9.261  1.00  0.00            
ATOM    211  CA  SER X  14      21.224  16.064   8.310  1.00  0.00            
ATOM    212  HA  SER X  14      20.797  16.363   7.352  1.00  0.00            
ATOM    213  CB  SER X  14      22.143  14.894   7.985  1.00  0.00            
ATOM    214  HB2 SER X  14      22.711  14.621   8.882  1.00  0.00            
ATOM    215  HB3 SER X  14      21.449  14.085   7.736  1.00  0.00            
ATOM    216  OG  SER X  14      23.064  15.146   6.944  1.00  0.00            
ATOM    217  HG  SER X  14      23.878  14.637   7.010  1.00  0.00            
ATOM    218  C   SER X  14      20.051  15.695   9.215  1.00  0.00            
ATOM    219  O   SER X  14      19.483  14.620   9.039  1.00  0.00            
ATOM    220  N   GLY X  15      19.753  16.494  10.237  1.00  0.00            
ATOM    221  H   GLY X  15      20.412  17.191  10.544  1.00  0.00            
ATOM    222  CA  GLY X  15      18.570  16.431  11.076  1.00  0.00            
ATOM    223  HA2 GLY X  15      18.377  17.411  11.509  1.00  0.00            
ATOM    224  HA3 GLY X  15      17.716  16.165  10.453  1.00  0.00            
ATOM    225  C   GLY X  15      18.645  15.322  12.116  1.00  0.00            
ATOM    226  O   GLY X  15      18.352  15.556  13.286  1.00  0.00            
ATOM    227  N   ARG X  16      19.247  14.189  11.746  1.00  0.00            
ATOM    228  H   ARG X  16      19.606  14.062  10.818  1.00  0.00            
ATOM    229  CA  ARG X  16      19.289  12.974  12.552  1.00  0.00            
ATOM    230  HA  ARG X  16      18.252  12.726  12.761  1.00  0.00            
ATOM    231  CB  ARG X  16      19.929  11.860  11.718  1.00  0.00            
ATOM    232  HB2 ARG X  16      19.977  11.004  12.397  1.00  0.00            
ATOM    233  HB3 ARG X  16      19.264  11.645  10.879  1.00  0.00            
ATOM    234  CG  ARG X  16      21.334  12.073  11.174  1.00  0.00            
ATOM    235  HG2 ARG X  16      21.472  13.041  10.672  1.00  0.00            
ATOM    236  HG3 ARG X  16      21.931  12.180  12.081  1.00  0.00            
ATOM    237  CD  ARG X  16      21.893  10.956  10.298  1.00  0.00            
ATOM    238  HD2 ARG X  16      21.509  10.041  10.742  1.00  0.00            
ATOM    239  HD3 ARG X  16      21.509  10.928   9.276  1.00  0.00            
ATOM    240  NE  ARG X  16      23.343  11.071  10.144  1.00  0.00            
ATOM    241  HE  ARG X  16      23.655  11.380   9.240  1.00  0.00            
ATOM    242  CZ  ARG X  16      24.247  10.488  10.948  1.00  0.00            
ATOM    243  NH1 ARG X  16      24.029   9.809  12.081  1.00  0.00            
ATOM    244 HH11 ARG X  16      23.116   9.878  12.516  1.00  0.00            
ATOM    245 HH12 ARG X  16      24.736   9.270  12.554  1.00  0.00            
ATOM    246  NH2 ARG X  16      25.548  10.693  10.684  1.00  0.00            
ATOM    247 HH21 ARG X  16      25.738  11.218   9.844  1.00  0.00            
ATOM    248 HH22 ARG X  16      26.245  10.369  11.339  1.00  0.00            
ATOM    249  C   ARG X  16      19.927  12.988  13.925  1.00  0.00            
ATOM    250  O   ARG X  16      21.062  13.408  14.111  1.00  0.00            
ATOM    251  N   PRO X  17      19.226  12.440  14.927  1.00  0.00            
ATOM    252  CD  PRO X  17      17.837  12.046  15.056  1.00  0.00            
ATOM    253  HD2 PRO X  17      17.625  11.113  14.528  1.00  0.00            
ATOM    254  HD3 PRO X  17      17.155  12.837  14.730  1.00  0.00            
ATOM    255  CG  PRO X  17      17.677  11.801  16.548  1.00  0.00            
ATOM    256  HG2 PRO X  17      17.702  10.745  16.814  1.00  0.00            
ATOM    257  HG3 PRO X  17      16.763  12.270  16.931  1.00  0.00            
ATOM    258  CB  PRO X  17      18.842  12.468  17.268  1.00  0.00            
ATOM    259  HB2 PRO X  17      19.117  11.947  18.183  1.00  0.00            
ATOM    260  HB3 PRO X  17      18.599  13.515  17.474  1.00  0.00            
ATOM    261  CA  PRO X  17      19.919  12.364  16.198  1.00  0.00            
ATOM    262  HA  PRO X  17      20.583  13.207  16.382  1.00  0.00            
ATOM    263  C   PRO X  17      20.665  11.039  16.245  1.00  0.00            
ATOM    264  O   PRO X  17      20.589  10.181  15.369  1.00  0.00            
ATOM    265  N   PRO X  18      21.515  10.819  17.242  1.00  0.00            
ATOM    266  CD  PRO X  18      21.873  11.754  18.285  1.00  0.00            
ATOM    267  HD2 PRO X  18      21.177  11.594  19.110  1.00  0.00            
ATOM    268  HD3 PRO X  18      21.798  12.812  18.018  1.00  0.00            
ATOM    269  CG  PRO X  18      23.277  11.446  18.800  1.00  0.00            
ATOM    270  HG2 PRO X  18      23.381  11.652  19.867  1.00  0.00            
ATOM    271  HG3 PRO X  18      24.128  11.910  18.315  1.00  0.00            
ATOM    272  CB  PRO X  18      23.346   9.950  18.516  1.00  0.00            
ATOM    273  HB2 PRO X  18      23.175   9.298  19.377  1.00  0.00            
ATOM    274  HB3 PRO X  18      24.342   9.684  18.172  1.00  0.00            
ATOM    275  CA  PRO X  18      22.372   9.646  17.378  1.00  0.00            
ATOM    276  HA  PRO X  18      22.975   9.588  16.465  1.00  0.00            
ATOM    277  C   PRO X  18      21.635   8.332  17.595  1.00  0.00            
ATOM    278  O   PRO X  18      20.837   8.214  18.522  1.00  0.00            
ATOM    279  N   PRO X  19      21.953   7.334  16.768  1.00  0.00            
ATOM    280  CD  PRO X  19      22.947   7.287  15.723  1.00  0.00            
ATOM    281  HD2 PRO X  19      23.937   7.605  16.034  1.00  0.00            
ATOM    282  HD3 PRO X  19      22.623   7.813  14.824  1.00  0.00            
ATOM    283  CG  PRO X  19      23.093   5.859  15.207  1.00  0.00            
ATOM    284  HG2 PRO X  19      23.855   5.262  15.696  1.00  0.00            
ATOM    285  HG3 PRO X  19      23.350   5.867  14.151  1.00  0.00            
ATOM    286  CB  PRO X  19      21.705   5.289  15.539  1.00  0.00            
ATOM    287  HB2 PRO X  19      21.789   4.216  15.709  1.00  0.00            
ATOM    288  HB3 PRO X  19      21.003   5.430  14.720  1.00  0.00            
ATOM    289  CA  PRO X  19      21.354   6.010  16.830  1.00  0.00            
ATOM    290  HA  PRO X  19      20.269   6.085  16.888  1.00  0.00            
ATOM    291  C   PRO X  19      21.919   5.222  18.001  1.00  0.00            
ATOM    292  O   PRO X  19      22.961   5.606  18.525  1.00  0.00            
ATOM    293  N   SER X  20      21.255   4.102  18.287  1.00  0.00            
ATOM    294  H   SER X  20      20.404   3.892  17.791  1.00  0.00            
ATOM    295  CA  SER X  20      21.747   3.167  19.282  1.00  0.00            
ATOM    296  HA  SER X  20      22.786   2.861  19.154  1.00  0.00            
ATOM    297  CB  SER X  20      21.531   3.672  20.696  1.00  0.00            
ATOM    298  HB2 SER X  20      20.503   3.967  20.895  1.00  0.00            
ATOM    299  HB3 SER X  20      21.771   2.788  21.300  1.00  0.00            
ATOM    300  OG  SER X  20      22.466   4.683  20.985  1.00  0.00            
ATOM    301  HG  SER X  20      22.566   5.119  20.140  1.00  0.00            
ATOM    302  C   SER X  20      21.053   1.819  19.066  1.00  0.00            
ATOM    303  O   SER X  20      19.810   1.735  19.118  1.00  0.00            
ATOM    304  OXT SER X  20      21.790   0.876  18.714  1.00  0.00            
END
