# Supplementary material for: A Kinetic Model of Trp-Cage Folding from Multiple Biased Molecular Dynamics Simulations
Source: PLoS Comput Biol. 2009 Aug 7;5(8):e1000452. doi: 10.1371/journal.pcbi.1000452 (PMC2711228; doi:10.1371/journal.pcbi.1000452)
Supplement: Dataset S4 — Cartesian coordinates of cluster 4 reference structure in Protein Databank format. (0.02 MB TXT) [file pcbi.1000452.s004.txt]

CRYST1   40.605   40.605   40.605  90.00  90.00  90.00 P 1           1
ATOM      1  N   ASN X   1      21.186  34.941  16.437  1.00  0.00            
ATOM      2  H1  ASN X   1      21.281  35.181  15.464  1.00  0.00            
ATOM      3  H2  ASN X   1      21.305  35.794  16.962  1.00  0.00            
ATOM      4  H3  ASN X   1      21.921  34.292  16.669  1.00  0.00            
ATOM      5  CA  ASN X   1      19.870  34.365  16.768  1.00  0.00            
ATOM      6  HA  ASN X   1      19.093  35.104  16.582  1.00  0.00            
ATOM      7  CB  ASN X   1      19.528  33.155  15.909  1.00  0.00            
ATOM      8  HB2 ASN X   1      19.756  33.347  14.864  1.00  0.00            
ATOM      9  HB3 ASN X   1      20.158  32.341  16.288  1.00  0.00            
ATOM     10  CG  ASN X   1      18.100  32.637  15.981  1.00  0.00            
ATOM     11  OD1 ASN X   1      17.590  32.363  17.072  1.00  0.00            
ATOM     12  ND2 ASN X   1      17.331  32.424  14.902  1.00  0.00            
ATOM     13 HD21 ASN X   1      17.665  32.669  13.980  1.00  0.00            
ATOM     14 HD22 ASN X   1      16.464  31.924  14.970  1.00  0.00            
ATOM     15  C   ASN X   1      19.831  34.128  18.275  1.00  0.00            
ATOM     16  O   ASN X   1      20.848  33.869  18.895  1.00  0.00            
ATOM     17  N   LEU X   2      18.646  34.295  18.878  1.00  0.00            
ATOM     18  H   LEU X   2      17.841  34.454  18.287  1.00  0.00            
ATOM     19  CA  LEU X   2      18.261  33.987  20.244  1.00  0.00            
ATOM     20  HA  LEU X   2      18.973  34.522  20.881  1.00  0.00            
ATOM     21  CB  LEU X   2      16.878  34.596  20.427  1.00  0.00            
ATOM     22  HB2 LEU X   2      16.943  35.594  20.009  1.00  0.00            
ATOM     23  HB3 LEU X   2      16.163  34.057  19.804  1.00  0.00            
ATOM     24  CG  LEU X   2      16.255  34.904  21.784  1.00  0.00            
ATOM     25  HG  LEU X   2      16.248  33.969  22.362  1.00  0.00            
ATOM     26  CD1 LEU X   2      17.040  35.922  22.604  1.00  0.00            
ATOM     27 HD11 LEU X   2      17.927  35.440  23.010  1.00  0.00            
ATOM     28 HD12 LEU X   2      17.247  36.791  21.964  1.00  0.00            
ATOM     29 HD13 LEU X   2      16.491  36.268  23.476  1.00  0.00            
ATOM     30  CD2 LEU X   2      14.852  35.454  21.576  1.00  0.00            
ATOM     31 HD21 LEU X   2      14.193  34.623  21.306  1.00  0.00            
ATOM     32 HD22 LEU X   2      14.488  35.994  22.456  1.00  0.00            
ATOM     33 HD23 LEU X   2      14.937  36.262  20.844  1.00  0.00            
ATOM     34  C   LEU X   2      18.321  32.486  20.505  1.00  0.00            
ATOM     35  O   LEU X   2      18.676  31.666  19.665  1.00  0.00            
ATOM     36  N   TYR X   3      17.841  32.039  21.675  1.00  0.00            
ATOM     37  H   TYR X   3      17.458  32.752  22.275  1.00  0.00            
ATOM     38  CA  TYR X   3      17.287  30.719  21.864  1.00  0.00            
ATOM     39  HA  TYR X   3      17.696  30.097  21.070  1.00  0.00            
ATOM     40  CB  TYR X   3      17.809  30.248  23.219  1.00  0.00            
ATOM     41  HB2 TYR X   3      18.856  29.996  23.057  1.00  0.00            
ATOM     42  HB3 TYR X   3      17.838  31.103  23.897  1.00  0.00            
ATOM     43  CG  TYR X   3      17.090  29.101  23.900  1.00  0.00            
ATOM     44  CD1 TYR X   3      16.059  29.319  24.825  1.00  0.00            
ATOM     45  HD1 TYR X   3      15.852  30.304  25.205  1.00  0.00            
ATOM     46  CE1 TYR X   3      15.514  28.295  25.605  1.00  0.00            
ATOM     47  HE1 TYR X   3      14.694  28.463  26.287  1.00  0.00            
ATOM     48  CZ  TYR X   3      15.957  26.975  25.398  1.00  0.00            
ATOM     49  OH  TYR X   3      15.502  25.960  26.186  1.00  0.00            
ATOM     50  HH  TYR X   3      15.683  25.070  25.895  1.00  0.00            
ATOM     51  CE2 TYR X   3      16.939  26.710  24.418  1.00  0.00            
ATOM     52  HE2 TYR X   3      17.303  25.697  24.308  1.00  0.00            
ATOM     53  CD2 TYR X   3      17.521  27.782  23.728  1.00  0.00            
ATOM     54  HD2 TYR X   3      18.418  27.559  23.162  1.00  0.00            
ATOM     55  C   TYR X   3      15.772  30.669  21.882  1.00  0.00            
ATOM     56  O   TYR X   3      15.127  31.626  22.309  1.00  0.00            
ATOM     57  N   ILE X   4      15.192  29.532  21.476  1.00  0.00            
ATOM     58  H   ILE X   4      15.840  28.815  21.164  1.00  0.00            
ATOM     59  CA  ILE X   4      13.830  29.073  21.649  1.00  0.00            
ATOM     60  HA  ILE X   4      13.427  29.531  22.542  1.00  0.00            
ATOM     61  CB  ILE X   4      12.979  29.489  20.450  1.00  0.00            
ATOM     62  HB  ILE X   4      11.947  29.343  20.759  1.00  0.00            
ATOM     63  CG2 ILE X   4      12.986  30.992  20.235  1.00  0.00            
ATOM     64 HG21 ILE X   4      12.246  31.333  19.508  1.00  0.00            
ATOM     65 HG22 ILE X   4      12.877  31.504  21.190  1.00  0.00            
ATOM     66 HG23 ILE X   4      13.885  31.409  19.782  1.00  0.00            
ATOM     67  CG1 ILE X   4      13.296  28.632  19.228  1.00  0.00            
ATOM     68 HG12 ILE X   4      14.341  28.758  18.938  1.00  0.00            
ATOM     69 HG13 ILE X   4      13.205  27.571  19.465  1.00  0.00            
ATOM     70  CD1 ILE X   4      12.376  28.985  18.069  1.00  0.00            
ATOM     71 HD11 ILE X   4      12.496  28.361  17.183  1.00  0.00            
ATOM     72 HD12 ILE X   4      11.328  29.001  18.390  1.00  0.00            
ATOM     73 HD13 ILE X   4      12.612  29.991  17.708  1.00  0.00            
ATOM     74  C   ILE X   4      13.808  27.605  22.059  1.00  0.00            
ATOM     75  O   ILE X   4      12.932  27.163  22.796  1.00  0.00            
ATOM     76  N   GLN X   5      14.753  26.793  21.579  1.00  0.00            
ATOM     77  H   GLN X   5      15.493  27.186  21.014  1.00  0.00            
ATOM     78  CA  GLN X   5      14.907  25.374  21.855  1.00  0.00            
ATOM     79  HA  GLN X   5      14.507  25.111  22.839  1.00  0.00            
ATOM     80  CB  GLN X   5      13.958  24.653  20.899  1.00  0.00            
ATOM     81  HB2 GLN X   5      12.923  24.972  20.917  1.00  0.00            
ATOM     82  HB3 GLN X   5      14.244  24.881  19.871  1.00  0.00            
ATOM     83  CG  GLN X   5      13.877  23.141  21.094  1.00  0.00            
ATOM     84  HG2 GLN X   5      14.678  22.654  20.543  1.00  0.00            
ATOM     85  HG3 GLN X   5      13.998  22.863  22.136  1.00  0.00            
ATOM     86  CD  GLN X   5      12.710  22.471  20.386  1.00  0.00            
ATOM     87  OE1 GLN X   5      12.047  22.956  19.469  1.00  0.00            
ATOM     88  NE2 GLN X   5      12.341  21.286  20.854  1.00  0.00            
ATOM     89 HE21 GLN X   5      12.684  20.909  21.725  1.00  0.00            
ATOM     90 HE22 GLN X   5      11.432  20.962  20.554  1.00  0.00            
ATOM     91  C   GLN X   5      16.361  24.917  21.815  1.00  0.00            
ATOM     92  O   GLN X   5      17.155  25.552  21.135  1.00  0.00            
ATOM     93  N   TRP X   6      16.661  23.806  22.492  1.00  0.00            
ATOM     94  H   TRP X   6      15.940  23.375  23.066  1.00  0.00            
ATOM     95  CA  TRP X   6      17.970  23.187  22.484  1.00  0.00            
ATOM     96  HA  TRP X   6      18.673  23.916  22.066  1.00  0.00            
ATOM     97  CB  TRP X   6      18.443  22.802  23.874  1.00  0.00            
ATOM     98  HB2 TRP X   6      18.633  23.731  24.415  1.00  0.00            
ATOM     99  HB3 TRP X   6      17.635  22.232  24.336  1.00  0.00            
ATOM    100  CG  TRP X   6      19.622  21.889  23.798  1.00  0.00            
ATOM    101  CD1 TRP X   6      20.824  22.376  23.422  1.00  0.00            
ATOM    102  HD1 TRP X   6      21.049  23.420  23.243  1.00  0.00            
ATOM    103  NE1 TRP X   6      21.707  21.312  23.316  1.00  0.00            
ATOM    104  HE1 TRP X   6      22.684  21.448  23.104  1.00  0.00            
ATOM    105  CE2 TRP X   6      21.087  20.118  23.623  1.00  0.00            
ATOM    106  CZ2 TRP X   6      21.524  18.784  23.621  1.00  0.00            
ATOM    107  HZ2 TRP X   6      22.578  18.578  23.542  1.00  0.00            
ATOM    108  CH2 TRP X   6      20.562  17.762  23.670  1.00  0.00            
ATOM    109  HH2 TRP X   6      20.867  16.732  23.617  1.00  0.00            
ATOM    110  CZ3 TRP X   6      19.234  18.022  24.024  1.00  0.00            
ATOM    111  HZ3 TRP X   6      18.546  17.210  24.197  1.00  0.00            
ATOM    112  CE3 TRP X   6      18.876  19.367  24.198  1.00  0.00            
ATOM    113  HE3 TRP X   6      17.915  19.588  24.651  1.00  0.00            
ATOM    114  CD2 TRP X   6      19.719  20.435  23.863  1.00  0.00            
ATOM    115  C   TRP X   6      18.141  22.089  21.438  1.00  0.00            
ATOM    116  O   TRP X   6      17.211  21.294  21.302  1.00  0.00            
ATOM    117  N   LEU X   7      19.256  22.054  20.713  1.00  0.00            
ATOM    118  H   LEU X   7      19.949  22.783  20.782  1.00  0.00            
ATOM    119  CA  LEU X   7      19.648  21.002  19.801  1.00  0.00            
ATOM    120  HA  LEU X   7      19.001  20.144  19.925  1.00  0.00            
ATOM    121  CB  LEU X   7      19.547  21.496  18.357  1.00  0.00            
ATOM    122  HB2 LEU X   7      19.956  22.496  18.253  1.00  0.00            
ATOM    123  HB3 LEU X   7      20.017  20.737  17.741  1.00  0.00            
ATOM    124  CG  LEU X   7      18.150  21.663  17.778  1.00  0.00            
ATOM    125  HG  LEU X   7      17.620  22.494  18.249  1.00  0.00            
ATOM    126  CD1 LEU X   7      18.229  21.943  16.278  1.00  0.00            
ATOM    127 HD11 LEU X   7      17.478  22.714  16.077  1.00  0.00            
ATOM    128 HD12 LEU X   7      19.185  22.374  16.001  1.00  0.00            
ATOM    129 HD13 LEU X   7      18.022  21.098  15.621  1.00  0.00            
ATOM    130  CD2 LEU X   7      17.306  20.396  17.966  1.00  0.00            
ATOM    131 HD21 LEU X   7      17.856  19.495  17.722  1.00  0.00            
ATOM    132 HD22 LEU X   7      17.088  20.219  19.025  1.00  0.00            
ATOM    133 HD23 LEU X   7      16.328  20.393  17.492  1.00  0.00            
ATOM    134  C   LEU X   7      21.093  20.583  20.071  1.00  0.00            
ATOM    135  O   LEU X   7      22.012  21.404  20.136  1.00  0.00            
ATOM    136  N   LYS X   8      21.350  19.282  20.088  1.00  0.00            
ATOM    137  H   LYS X   8      20.542  18.684  19.992  1.00  0.00            
ATOM    138  CA  LYS X   8      22.661  18.646  20.031  1.00  0.00            
ATOM    139  HA  LYS X   8      23.195  18.975  20.921  1.00  0.00            
ATOM    140  CB  LYS X   8      22.511  17.143  20.212  1.00  0.00            
ATOM    141  HB2 LYS X   8      21.762  17.034  20.998  1.00  0.00            
ATOM    142  HB3 LYS X   8      22.332  16.662  19.257  1.00  0.00            
ATOM    143  CG  LYS X   8      23.669  16.506  20.970  1.00  0.00            
ATOM    144  HG2 LYS X   8      24.574  16.500  20.361  1.00  0.00            
ATOM    145  HG3 LYS X   8      23.800  16.982  21.942  1.00  0.00            
ATOM    146  CD  LYS X   8      23.400  15.034  21.297  1.00  0.00            
ATOM    147  HD2 LYS X   8      22.623  14.880  22.041  1.00  0.00            
ATOM    148  HD3 LYS X   8      23.080  14.565  20.365  1.00  0.00            
ATOM    149  CE  LYS X   8      24.610  14.252  21.808  1.00  0.00            
ATOM    150  HE2 LYS X   8      25.352  14.092  21.027  1.00  0.00            
ATOM    151  HE3 LYS X   8      25.006  14.891  22.602  1.00  0.00            
ATOM    152  NZ  LYS X   8      24.221  12.925  22.298  1.00  0.00            
ATOM    153  HZ1 LYS X   8      25.020  12.438  22.681  1.00  0.00            
ATOM    154  HZ2 LYS X   8      23.505  12.974  23.008  1.00  0.00            
ATOM    155  HZ3 LYS X   8      23.808  12.448  21.515  1.00  0.00            
ATOM    156  C   LYS X   8      23.510  19.043  18.837  1.00  0.00            
ATOM    157  O   LYS X   8      24.681  19.385  19.008  1.00  0.00            
ATOM    158  N   ASP X   9      22.940  19.045  17.625  1.00  0.00            
ATOM    159  H   ASP X   9      22.029  18.605  17.609  1.00  0.00            
ATOM    160  CA  ASP X   9      23.595  19.085  16.337  1.00  0.00            
ATOM    161  HA  ASP X   9      24.613  18.780  16.545  1.00  0.00            
ATOM    162  CB  ASP X   9      22.946  18.222  15.254  1.00  0.00            
ATOM    163  HB2 ASP X   9      22.545  17.317  15.709  1.00  0.00            
ATOM    164  HB3 ASP X   9      22.091  18.788  14.894  1.00  0.00            
ATOM    165  CG  ASP X   9      23.821  17.901  14.059  1.00  0.00            
ATOM    166  OD1 ASP X   9      23.339  17.876  12.905  1.00  0.00            
ATOM    167  OD2 ASP X   9      25.015  17.562  14.224  1.00  0.00            
ATOM    168  C   ASP X   9      23.685  20.506  15.795  1.00  0.00            
ATOM    169  O   ASP X   9      24.497  20.824  14.924  1.00  0.00            
ATOM    170  N   GLY X  10      22.878  21.395  16.375  1.00  0.00            
ATOM    171  H   GLY X  10      22.315  21.102  17.168  1.00  0.00            
ATOM    172  CA  GLY X  10      23.008  22.825  16.199  1.00  0.00            
ATOM    173  HA2 GLY X  10      22.581  23.359  17.040  1.00  0.00            
ATOM    174  HA3 GLY X  10      24.063  23.073  16.052  1.00  0.00            
ATOM    175  C   GLY X  10      22.349  23.326  14.910  1.00  0.00            
ATOM    176  O   GLY X  10      21.780  24.405  14.891  1.00  0.00            
ATOM    177  N   GLY X  11      22.268  22.497  13.866  1.00  0.00            
ATOM    178  H   GLY X  11      22.699  21.579  13.912  1.00  0.00            
ATOM    179  CA  GLY X  11      21.687  22.758  12.566  1.00  0.00            
ATOM    180  HA2 GLY X  11      21.516  23.831  12.497  1.00  0.00            
ATOM    181  HA3 GLY X  11      22.358  22.277  11.858  1.00  0.00            
ATOM    182  C   GLY X  11      20.367  22.044  12.315  1.00  0.00            
ATOM    183  O   GLY X  11      19.947  21.273  13.158  1.00  0.00            
ATOM    184  N   PRO X  12      19.703  22.349  11.196  1.00  0.00            
ATOM    185  CD  PRO X  12      19.952  23.488  10.333  1.00  0.00            
ATOM    186  HD2 PRO X  12      20.662  23.192   9.559  1.00  0.00            
ATOM    187  HD3 PRO X  12      20.307  24.322  10.924  1.00  0.00            
ATOM    188  CG  PRO X  12      18.597  23.811   9.711  1.00  0.00            
ATOM    189  HG2 PRO X  12      18.677  24.418   8.808  1.00  0.00            
ATOM    190  HG3 PRO X  12      18.032  24.376  10.452  1.00  0.00            
ATOM    191  CB  PRO X  12      18.058  22.402   9.509  1.00  0.00            
ATOM    192  HB2 PRO X  12      18.495  21.999   8.594  1.00  0.00            
ATOM    193  HB3 PRO X  12      16.976  22.508   9.456  1.00  0.00            
ATOM    194  CA  PRO X  12      18.469  21.706  10.805  1.00  0.00            
ATOM    195  HA  PRO X  12      17.705  21.802  11.570  1.00  0.00            
ATOM    196  C   PRO X  12      18.575  20.229  10.450  1.00  0.00            
ATOM    197  O   PRO X  12      19.521  19.761   9.811  1.00  0.00            
ATOM    198  N   SER X  13      17.509  19.463  10.704  1.00  0.00            
ATOM    199  H   SER X  13      16.728  19.897  11.177  1.00  0.00            
ATOM    200  CA  SER X  13      17.367  18.057  10.395  1.00  0.00            
ATOM    201  HA  SER X  13      18.131  17.460  10.905  1.00  0.00            
ATOM    202  CB  SER X  13      16.070  17.411  10.861  1.00  0.00            
ATOM    203  HB2 SER X  13      15.194  18.037  10.725  1.00  0.00            
ATOM    204  HB3 SER X  13      15.891  16.502  10.284  1.00  0.00            
ATOM    205  OG  SER X  13      16.111  17.024  12.216  1.00  0.00            
ATOM    206  HG  SER X  13      15.954  17.769  12.797  1.00  0.00            
ATOM    207  C   SER X  13      17.550  17.702   8.921  1.00  0.00            
ATOM    208  O   SER X  13      17.907  16.597   8.512  1.00  0.00            
ATOM    209  N   SER X  14      17.137  18.663   8.092  1.00  0.00            
ATOM    210  H   SER X  14      17.008  19.521   8.605  1.00  0.00            
ATOM    211  CA  SER X  14      17.324  18.562   6.660  1.00  0.00            
ATOM    212  HA  SER X  14      16.778  17.674   6.326  1.00  0.00            
ATOM    213  CB  SER X  14      16.598  19.715   5.977  1.00  0.00            
ATOM    214  HB2 SER X  14      16.688  19.704   4.888  1.00  0.00            
ATOM    215  HB3 SER X  14      15.540  19.697   6.211  1.00  0.00            
ATOM    216  OG  SER X  14      17.150  20.904   6.504  1.00  0.00            
ATOM    217  HG  SER X  14      17.195  21.642   5.909  1.00  0.00            
ATOM    218  C   SER X  14      18.740  18.450   6.098  1.00  0.00            
ATOM    219  O   SER X  14      18.985  17.668   5.182  1.00  0.00            
ATOM    220  N   GLY X  15      19.699  19.229   6.583  1.00  0.00            
ATOM    221  H   GLY X  15      19.483  19.879   7.326  1.00  0.00            
ATOM    222  CA  GLY X  15      21.084  19.241   6.154  1.00  0.00            
ATOM    223  HA2 GLY X  15      21.165  19.338   5.070  1.00  0.00            
ATOM    224  HA3 GLY X  15      21.539  20.091   6.660  1.00  0.00            
ATOM    225  C   GLY X  15      21.786  17.936   6.532  1.00  0.00            
ATOM    226  O   GLY X  15      22.711  17.626   5.790  1.00  0.00            
ATOM    227  N   ARG X  16      21.384  17.205   7.565  1.00  0.00            
ATOM    228  H   ARG X  16      20.492  17.349   8.011  1.00  0.00            
ATOM    229  CA  ARG X  16      22.141  16.151   8.223  1.00  0.00            
ATOM    230  HA  ARG X  16      22.473  15.485   7.420  1.00  0.00            
ATOM    231  CB  ARG X  16      23.448  16.751   8.725  1.00  0.00            
ATOM    232  HB2 ARG X  16      24.051  17.194   7.938  1.00  0.00            
ATOM    233  HB3 ARG X  16      23.122  17.565   9.374  1.00  0.00            
ATOM    234  CG  ARG X  16      24.348  15.807   9.508  1.00  0.00            
ATOM    235  HG2 ARG X  16      23.828  15.423  10.384  1.00  0.00            
ATOM    236  HG3 ARG X  16      24.648  14.951   8.908  1.00  0.00            
ATOM    237  CD  ARG X  16      25.601  16.546   9.984  1.00  0.00            
ATOM    238  HD2 ARG X  16      26.338  15.807  10.327  1.00  0.00            
ATOM    239  HD3 ARG X  16      26.057  16.952   9.084  1.00  0.00            
ATOM    240  NE  ARG X  16      25.419  17.617  10.959  1.00  0.00            
ATOM    241  HE  ARG X  16      24.765  17.479  11.707  1.00  0.00            
ATOM    242  CZ  ARG X  16      26.212  18.690  11.126  1.00  0.00            
ATOM    243  NH1 ARG X  16      27.156  19.055  10.255  1.00  0.00            
ATOM    244 HH11 ARG X  16      27.306  18.724   9.308  1.00  0.00            
ATOM    245 HH12 ARG X  16      27.699  19.878  10.495  1.00  0.00            
ATOM    246  NH2 ARG X  16      26.139  19.448  12.227  1.00  0.00            
ATOM    247 HH21 ARG X  16      25.754  19.152  13.107  1.00  0.00            
ATOM    248 HH22 ARG X  16      26.661  20.311  12.203  1.00  0.00            
ATOM    249  C   ARG X  16      21.424  15.481   9.378  1.00  0.00            
ATOM    250  O   ARG X  16      20.734  16.217  10.078  1.00  0.00            
ATOM    251  N   PRO X  17      21.461  14.164   9.588  1.00  0.00            
ATOM    252  CD  PRO X  17      22.054  13.153   8.742  1.00  0.00            
ATOM    253  HD2 PRO X  17      23.099  13.425   8.562  1.00  0.00            
ATOM    254  HD3 PRO X  17      21.451  12.908   7.874  1.00  0.00            
ATOM    255  CG  PRO X  17      22.055  11.916   9.637  1.00  0.00            
ATOM    256  HG2 PRO X  17      22.884  11.833  10.338  1.00  0.00            
ATOM    257  HG3 PRO X  17      21.941  11.018   9.047  1.00  0.00            
ATOM    258  CB  PRO X  17      20.732  12.051  10.393  1.00  0.00            
ATOM    259  HB2 PRO X  17      20.712  11.362  11.242  1.00  0.00            
ATOM    260  HB3 PRO X  17      19.968  11.768   9.680  1.00  0.00            
ATOM    261  CA  PRO X  17      20.751  13.549  10.700  1.00  0.00            
ATOM    262  HA  PRO X  17      19.725  13.884  10.823  1.00  0.00            
ATOM    263  C   PRO X  17      21.472  13.905  11.997  1.00  0.00            
ATOM    264  O   PRO X  17      22.698  13.813  12.013  1.00  0.00            
ATOM    265  N   PRO X  18      20.733  14.193  13.071  1.00  0.00            
ATOM    266  CD  PRO X  18      19.281  14.196  13.112  1.00  0.00            
ATOM    267  HD2 PRO X  18      18.840  13.290  12.699  1.00  0.00            
ATOM    268  HD3 PRO X  18      19.013  15.033  12.463  1.00  0.00            
ATOM    269  CG  PRO X  18      18.845  14.659  14.496  1.00  0.00            
ATOM    270  HG2 PRO X  18      18.327  13.862  15.030  1.00  0.00            
ATOM    271  HG3 PRO X  18      18.243  15.545  14.302  1.00  0.00            
ATOM    272  CB  PRO X  18      20.144  15.021  15.200  1.00  0.00            
ATOM    273  HB2 PRO X  18      20.161  14.577  16.194  1.00  0.00            
ATOM    274  HB3 PRO X  18      20.217  16.104  15.297  1.00  0.00            
ATOM    275  CA  PRO X  18      21.299  14.474  14.370  1.00  0.00            
ATOM    276  HA  PRO X  18      21.990  15.311  14.311  1.00  0.00            
ATOM    277  C   PRO X  18      21.883  13.269  15.110  1.00  0.00            
ATOM    278  O   PRO X  18      21.411  12.148  14.938  1.00  0.00            
ATOM    279  N   PRO X  19      22.856  13.422  16.010  1.00  0.00            
ATOM    280  CD  PRO X  19      23.586  14.628  16.335  1.00  0.00            
ATOM    281  HD2 PRO X  19      22.873  15.139  16.981  1.00  0.00            
ATOM    282  HD3 PRO X  19      23.743  15.211  15.422  1.00  0.00            
ATOM    283  CG  PRO X  19      24.825  14.401  17.198  1.00  0.00            
ATOM    284  HG2 PRO X  19      25.087  15.074  18.008  1.00  0.00            
ATOM    285  HG3 PRO X  19      25.664  14.382  16.510  1.00  0.00            
ATOM    286  CB  PRO X  19      24.533  13.001  17.743  1.00  0.00            
ATOM    287  HB2 PRO X  19      24.418  13.082  18.832  1.00  0.00            
ATOM    288  HB3 PRO X  19      25.406  12.400  17.517  1.00  0.00            
ATOM    289  CA  PRO X  19      23.300  12.483  17.011  1.00  0.00            
ATOM    290  HA  PRO X  19      23.492  11.487  16.609  1.00  0.00            
ATOM    291  C   PRO X  19      22.126  12.280  17.971  1.00  0.00            
ATOM    292  O   PRO X  19      21.295  13.148  18.207  1.00  0.00            
ATOM    293  N   SER X  20      22.082  11.094  18.583  1.00  0.00            
ATOM    294  H   SER X  20      22.757  10.407  18.293  1.00  0.00            
ATOM    295  CA  SER X  20      21.094  10.818  19.605  1.00  0.00            
ATOM    296  HA  SER X  20      20.291  11.561  19.684  1.00  0.00            
ATOM    297  CB  SER X  20      20.493   9.456  19.274  1.00  0.00            
ATOM    298  HB2 SER X  20      21.150   8.600  19.406  1.00  0.00            
ATOM    299  HB3 SER X  20      19.646   9.276  19.949  1.00  0.00            
ATOM    300  OG  SER X  20      19.857   9.542  18.017  1.00  0.00            
ATOM    301  HG  SER X  20      20.570   9.547  17.373  1.00  0.00            
ATOM    302  C   SER X  20      21.613  10.756  21.029  1.00  0.00            
ATOM    303  O   SER X  20      22.842  10.875  21.249  1.00  0.00            
ATOM    304  OXT SER X  20      20.754  10.802  21.939  1.00  0.00            
END
