# Supplementary material for: A Kinetic Model of Trp-Cage Folding from Multiple Biased Molecular Dynamics Simulations
Source: PLoS Comput Biol. 2009 Aug 7;5(8):e1000452. doi: 10.1371/journal.pcbi.1000452 (PMC2711228; doi:10.1371/journal.pcbi.1000452)
Supplement: Dataset S5 — Cartesian coordinates of cluster 5 (compact molten globule) reference structure in Protein Databank format. (0.02 MB TXT) [file pcbi.1000452.s005.txt]

CRYST1   40.645   40.645   40.645  90.00  90.00  90.00 P 1           1
ATOM      1  N   ASN X   1      25.658  31.955  16.410  1.00  0.00            
ATOM      2  H1  ASN X   1      26.212  32.579  16.969  1.00  0.00            
ATOM      3  H2  ASN X   1      25.887  31.986  15.426  1.00  0.00            
ATOM      4  H3  ASN X   1      24.687  32.220  16.426  1.00  0.00            
ATOM      5  CA  ASN X   1      25.853  30.577  16.878  1.00  0.00            
ATOM      6  HA  ASN X   1      26.923  30.348  16.796  1.00  0.00            
ATOM      7  CB  ASN X   1      25.577  30.436  18.368  1.00  0.00            
ATOM      8  HB2 ASN X   1      24.605  30.852  18.649  1.00  0.00            
ATOM      9  HB3 ASN X   1      25.442  29.386  18.620  1.00  0.00            
ATOM     10  CG  ASN X   1      26.661  31.022  19.256  1.00  0.00            
ATOM     11  OD1 ASN X   1      27.543  31.779  18.840  1.00  0.00            
ATOM     12  ND2 ASN X   1      26.634  30.660  20.537  1.00  0.00            
ATOM     13 HD21 ASN X   1      26.109  29.912  20.968  1.00  0.00            
ATOM     14 HD22 ASN X   1      27.396  31.018  21.099  1.00  0.00            
ATOM     15  C   ASN X   1      25.144  29.549  16.012  1.00  0.00            
ATOM     16  O   ASN X   1      24.030  29.870  15.596  1.00  0.00            
ATOM     17  N   LEU X   2      25.807  28.457  15.616  1.00  0.00            
ATOM     18  H   LEU X   2      26.724  28.285  15.991  1.00  0.00            
ATOM     19  CA  LEU X   2      25.151  27.415  14.856  1.00  0.00            
ATOM     20  HA  LEU X   2      24.339  27.753  14.212  1.00  0.00            
ATOM     21  CB  LEU X   2      26.140  26.670  13.964  1.00  0.00            
ATOM     22  HB2 LEU X   2      26.901  26.242  14.616  1.00  0.00            
ATOM     23  HB3 LEU X   2      25.578  25.935  13.375  1.00  0.00            
ATOM     24  CG  LEU X   2      26.906  27.502  12.945  1.00  0.00            
ATOM     25  HG  LEU X   2      27.537  28.179  13.522  1.00  0.00            
ATOM     26  CD1 LEU X   2      27.801  26.619  12.066  1.00  0.00            
ATOM     27 HD11 LEU X   2      27.250  26.048  11.329  1.00  0.00            
ATOM     28 HD12 LEU X   2      28.391  27.317  11.465  1.00  0.00            
ATOM     29 HD13 LEU X   2      28.348  25.897  12.666  1.00  0.00            
ATOM     30  CD2 LEU X   2      25.916  28.204  12.033  1.00  0.00            
ATOM     31 HD21 LEU X   2      26.335  28.746  11.186  1.00  0.00            
ATOM     32 HD22 LEU X   2      25.292  27.399  11.641  1.00  0.00            
ATOM     33 HD23 LEU X   2      25.308  28.899  12.617  1.00  0.00            
ATOM     34  C   LEU X   2      24.297  26.461  15.677  1.00  0.00            
ATOM     35  O   LEU X   2      23.372  25.808  15.201  1.00  0.00            
ATOM     36  N   TYR X   3      24.688  26.311  16.953  1.00  0.00            
ATOM     37  H   TYR X   3      25.618  26.620  17.176  1.00  0.00            
ATOM     38  CA  TYR X   3      23.994  25.480  17.918  1.00  0.00            
ATOM     39  HA  TYR X   3      23.282  24.815  17.422  1.00  0.00            
ATOM     40  CB  TYR X   3      24.842  24.487  18.708  1.00  0.00            
ATOM     41  HB2 TYR X   3      25.150  23.755  17.962  1.00  0.00            
ATOM     42  HB3 TYR X   3      25.781  24.967  18.998  1.00  0.00            
ATOM     43  CG  TYR X   3      24.201  23.813  19.893  1.00  0.00            
ATOM     44  CD1 TYR X   3      23.251  22.831  19.560  1.00  0.00            
ATOM     45  HD1 TYR X   3      23.133  22.549  18.525  1.00  0.00            
ATOM     46  CE1 TYR X   3      22.441  22.267  20.551  1.00  0.00            
ATOM     47  HE1 TYR X   3      21.661  21.619  20.201  1.00  0.00            
ATOM     48  CZ  TYR X   3      22.557  22.615  21.909  1.00  0.00            
ATOM     49  OH  TYR X   3      21.747  21.989  22.810  1.00  0.00            
ATOM     50  HH  TYR X   3      21.842  22.262  23.721  1.00  0.00            
ATOM     51  CE2 TYR X   3      23.496  23.618  22.236  1.00  0.00            
ATOM     52  HE2 TYR X   3      23.681  23.919  23.258  1.00  0.00            
ATOM     53  CD2 TYR X   3      24.310  24.160  21.245  1.00  0.00            
ATOM     54  HD2 TYR X   3      25.047  24.876  21.567  1.00  0.00            
ATOM     55  C   TYR X   3      23.178  26.350  18.865  1.00  0.00            
ATOM     56  O   TYR X   3      23.774  27.206  19.513  1.00  0.00            
ATOM     57  N   ILE X   4      21.868  26.121  18.991  1.00  0.00            
ATOM     58  H   ILE X   4      21.535  25.305  18.503  1.00  0.00            
ATOM     59  CA  ILE X   4      20.891  26.929  19.707  1.00  0.00            
ATOM     60  HA  ILE X   4      21.443  27.714  20.206  1.00  0.00            
ATOM     61  CB  ILE X   4      19.956  27.536  18.668  1.00  0.00            
ATOM     62  HB  ILE X   4      19.573  26.772  17.988  1.00  0.00            
ATOM     63  CG2 ILE X   4      18.741  28.159  19.351  1.00  0.00            
ATOM     64 HG21 ILE X   4      18.147  27.350  19.774  1.00  0.00            
ATOM     65 HG22 ILE X   4      19.009  28.833  20.169  1.00  0.00            
ATOM     66 HG23 ILE X   4      18.257  28.791  18.614  1.00  0.00            
ATOM     67  CG1 ILE X   4      20.668  28.531  17.755  1.00  0.00            
ATOM     68 HG12 ILE X   4      21.484  28.065  17.198  1.00  0.00            
ATOM     69 HG13 ILE X   4      19.913  28.733  16.994  1.00  0.00            
ATOM     70  CD1 ILE X   4      21.077  29.816  18.451  1.00  0.00            
ATOM     71 HD11 ILE X   4      21.900  29.641  19.141  1.00  0.00            
ATOM     72 HD12 ILE X   4      21.405  30.529  17.690  1.00  0.00            
ATOM     73 HD13 ILE X   4      20.205  30.304  18.869  1.00  0.00            
ATOM     74  C   ILE X   4      20.159  26.085  20.732  1.00  0.00            
ATOM     75  O   ILE X   4      20.118  26.437  21.907  1.00  0.00            
ATOM     76  N   GLN X   5      19.608  24.921  20.369  1.00  0.00            
ATOM     77  H   GLN X   5      19.665  24.598  19.412  1.00  0.00            
ATOM     78  CA  GLN X   5      18.698  24.101  21.129  1.00  0.00            
ATOM     79  HA  GLN X   5      19.018  24.121  22.175  1.00  0.00            
ATOM     80  CB  GLN X   5      17.260  24.603  21.009  1.00  0.00            
ATOM     81  HB2 GLN X   5      17.243  25.633  21.341  1.00  0.00            
ATOM     82  HB3 GLN X   5      16.848  24.574  19.993  1.00  0.00            
ATOM     83  CG  GLN X   5      16.364  23.768  21.913  1.00  0.00            
ATOM     84  HG2 GLN X   5      16.391  22.734  21.550  1.00  0.00            
ATOM     85  HG3 GLN X   5      16.739  23.746  22.927  1.00  0.00            
ATOM     86  CD  GLN X   5      14.910  24.221  21.902  1.00  0.00            
ATOM     87  OE1 GLN X   5      14.581  25.342  21.537  1.00  0.00            
ATOM     88  NE2 GLN X   5      14.032  23.346  22.399  1.00  0.00            
ATOM     89 HE21 GLN X   5      14.296  22.427  22.730  1.00  0.00            
ATOM     90 HE22 GLN X   5      13.140  23.743  22.657  1.00  0.00            
ATOM     91  C   GLN X   5      18.886  22.687  20.600  1.00  0.00            
ATOM     92  O   GLN X   5      19.313  22.445  19.477  1.00  0.00            
ATOM     93  N   TRP X   6      18.622  21.698  21.450  1.00  0.00            
ATOM     94  H   TRP X   6      18.162  21.912  22.327  1.00  0.00            
ATOM     95  CA  TRP X   6      18.700  20.280  21.154  1.00  0.00            
ATOM     96  HA  TRP X   6      19.598  20.153  20.563  1.00  0.00            
ATOM     97  CB  TRP X   6      18.883  19.583  22.505  1.00  0.00            
ATOM     98  HB2 TRP X   6      19.595  20.033  23.186  1.00  0.00            
ATOM     99  HB3 TRP X   6      17.922  19.570  23.012  1.00  0.00            
ATOM    100  CG  TRP X   6      19.290  18.178  22.228  1.00  0.00            
ATOM    101  CD1 TRP X   6      18.659  17.048  22.614  1.00  0.00            
ATOM    102  HD1 TRP X   6      17.718  17.016  23.132  1.00  0.00            
ATOM    103  NE1 TRP X   6      19.459  15.952  22.342  1.00  0.00            
ATOM    104  HE1 TRP X   6      19.080  15.037  22.535  1.00  0.00            
ATOM    105  CE2 TRP X   6      20.703  16.325  21.879  1.00  0.00            
ATOM    106  CZ2 TRP X   6      21.851  15.612  21.497  1.00  0.00            
ATOM    107  HZ2 TRP X   6      21.938  14.546  21.573  1.00  0.00            
ATOM    108  CH2 TRP X   6      22.975  16.383  21.153  1.00  0.00            
ATOM    109  HH2 TRP X   6      23.890  15.885  20.872  1.00  0.00            
ATOM    110  CZ3 TRP X   6      22.910  17.763  20.995  1.00  0.00            
ATOM    111  HZ3 TRP X   6      23.703  18.354  20.557  1.00  0.00            
ATOM    112  CE3 TRP X   6      21.730  18.455  21.323  1.00  0.00            
ATOM    113  HE3 TRP X   6      21.662  19.517  21.167  1.00  0.00            
ATOM    114  CD2 TRP X   6      20.605  17.738  21.761  1.00  0.00            
ATOM    115  C   TRP X   6      17.585  19.851  20.214  1.00  0.00            
ATOM    116  O   TRP X   6      17.805  19.411  19.088  1.00  0.00            
ATOM    117  N   LEU X   7      16.332  20.157  20.594  1.00  0.00            
ATOM    118  H   LEU X   7      16.224  20.743  21.411  1.00  0.00            
ATOM    119  CA  LEU X   7      15.128  19.928  19.834  1.00  0.00            
ATOM    120  HA  LEU X   7      15.238  19.098  19.136  1.00  0.00            
ATOM    121  CB  LEU X   7      14.036  19.605  20.847  1.00  0.00            
ATOM    122  HB2 LEU X   7      14.122  20.448  21.527  1.00  0.00            
ATOM    123  HB3 LEU X   7      13.036  19.635  20.400  1.00  0.00            
ATOM    124  CG  LEU X   7      14.102  18.325  21.672  1.00  0.00            
ATOM    125  HG  LEU X   7      15.007  18.538  22.245  1.00  0.00            
ATOM    126  CD1 LEU X   7      13.000  18.128  22.719  1.00  0.00            
ATOM    127 HD11 LEU X   7      12.909  18.883  23.500  1.00  0.00            
ATOM    128 HD12 LEU X   7      12.037  18.088  22.201  1.00  0.00            
ATOM    129 HD13 LEU X   7      13.165  17.197  23.268  1.00  0.00            
ATOM    130  CD2 LEU X   7      14.229  17.082  20.794  1.00  0.00            
ATOM    131 HD21 LEU X   7      13.318  16.971  20.203  1.00  0.00            
ATOM    132 HD22 LEU X   7      15.031  17.247  20.067  1.00  0.00            
ATOM    133 HD23 LEU X   7      14.443  16.173  21.356  1.00  0.00            
ATOM    134  C   LEU X   7      14.742  21.196  19.067  1.00  0.00            
ATOM    135  O   LEU X   7      15.387  22.230  19.187  1.00  0.00            
ATOM    136  N   LYS X   8      13.777  21.113  18.155  1.00  0.00            
ATOM    137  H   LYS X   8      13.535  20.224  17.750  1.00  0.00            
ATOM    138  CA  LYS X   8      13.085  22.170  17.426  1.00  0.00            
ATOM    139  HA  LYS X   8      12.255  21.650  16.953  1.00  0.00            
ATOM    140  CB  LYS X   8      12.328  23.113  18.354  1.00  0.00            
ATOM    141  HB2 LYS X   8      11.737  22.467  18.996  1.00  0.00            
ATOM    142  HB3 LYS X   8      13.049  23.599  18.995  1.00  0.00            
ATOM    143  CG  LYS X   8      11.463  24.195  17.710  1.00  0.00            
ATOM    144  HG2 LYS X   8      11.926  24.639  16.827  1.00  0.00            
ATOM    145  HG3 LYS X   8      10.548  23.755  17.320  1.00  0.00            
ATOM    146  CD  LYS X   8      11.078  25.274  18.721  1.00  0.00            
ATOM    147  HD2 LYS X   8      10.865  24.773  19.666  1.00  0.00            
ATOM    148  HD3 LYS X   8      11.858  26.005  18.888  1.00  0.00            
ATOM    149  CE  LYS X   8       9.824  26.038  18.299  1.00  0.00            
ATOM    150  HE2 LYS X   8       9.843  26.281  17.243  1.00  0.00            
ATOM    151  HE3 LYS X   8       8.917  25.434  18.407  1.00  0.00            
ATOM    152  NZ  LYS X   8       9.619  27.221  19.147  1.00  0.00            
ATOM    153  HZ1 LYS X   8       8.845  27.734  18.757  1.00  0.00            
ATOM    154  HZ2 LYS X   8       9.452  26.942  20.107  1.00  0.00            
ATOM    155  HZ3 LYS X   8      10.401  27.858  19.104  1.00  0.00            
ATOM    156  C   LYS X   8      13.908  22.868  16.344  1.00  0.00            
ATOM    157  O   LYS X   8      13.515  22.927  15.185  1.00  0.00            
ATOM    158  N   ASP X   9      15.123  23.243  16.743  1.00  0.00            
ATOM    159  H   ASP X   9      15.431  22.980  17.669  1.00  0.00            
ATOM    160  CA  ASP X   9      16.156  23.766  15.867  1.00  0.00            
ATOM    161  HA  ASP X   9      15.708  24.530  15.239  1.00  0.00            
ATOM    162  CB  ASP X   9      17.274  24.466  16.623  1.00  0.00            
ATOM    163  HB2 ASP X   9      16.707  25.169  17.236  1.00  0.00            
ATOM    164  HB3 ASP X   9      17.793  23.759  17.276  1.00  0.00            
ATOM    165  CG  ASP X   9      18.175  25.236  15.675  1.00  0.00            
ATOM    166  OD1 ASP X   9      17.695  25.930  14.756  1.00  0.00            
ATOM    167  OD2 ASP X   9      19.418  25.193  15.810  1.00  0.00            
ATOM    168  C   ASP X   9      16.738  22.778  14.866  1.00  0.00            
ATOM    169  O   ASP X   9      17.136  21.694  15.281  1.00  0.00            
ATOM    170  N   GLY X  10      16.869  23.190  13.600  1.00  0.00            
ATOM    171  H   GLY X  10      16.510  24.107  13.389  1.00  0.00            
ATOM    172  CA  GLY X  10      17.579  22.462  12.574  1.00  0.00            
ATOM    173  HA2 GLY X  10      17.262  21.420  12.622  1.00  0.00            
ATOM    174  HA3 GLY X  10      17.306  22.746  11.555  1.00  0.00            
ATOM    175  C   GLY X  10      19.080  22.424  12.813  1.00  0.00            
ATOM    176  O   GLY X  10      19.676  21.484  12.295  1.00  0.00            
ATOM    177  N   GLY X  11      19.667  23.381  13.536  1.00  0.00            
ATOM    178  H   GLY X  11      19.013  23.926  14.068  1.00  0.00            
ATOM    179  CA  GLY X  11      21.020  23.384  14.051  1.00  0.00            
ATOM    180  HA2 GLY X  11      21.225  24.197  14.744  1.00  0.00            
ATOM    181  HA3 GLY X  11      21.245  22.482  14.632  1.00  0.00            
ATOM    182  C   GLY X  11      21.969  23.683  12.897  1.00  0.00            
ATOM    183  O   GLY X  11      21.716  24.576  12.091  1.00  0.00            
ATOM    184  N   PRO X  12      23.154  23.073  12.931  1.00  0.00            
ATOM    185  CD  PRO X  12      23.863  22.552  14.077  1.00  0.00            
ATOM    186  HD2 PRO X  12      23.851  21.462  14.072  1.00  0.00            
ATOM    187  HD3 PRO X  12      23.510  23.025  14.995  1.00  0.00            
ATOM    188  CG  PRO X  12      25.355  22.854  13.987  1.00  0.00            
ATOM    189  HG2 PRO X  12      25.889  22.044  14.486  1.00  0.00            
ATOM    190  HG3 PRO X  12      25.322  23.870  14.382  1.00  0.00            
ATOM    191  CB  PRO X  12      25.540  23.020  12.480  1.00  0.00            
ATOM    192  HB2 PRO X  12      25.839  22.071  12.037  1.00  0.00            
ATOM    193  HB3 PRO X  12      26.190  23.818  12.121  1.00  0.00            
ATOM    194  CA  PRO X  12      24.157  23.341  11.919  1.00  0.00            
ATOM    195  HA  PRO X  12      24.142  24.399  11.669  1.00  0.00            
ATOM    196  C   PRO X  12      23.953  22.488  10.666  1.00  0.00            
ATOM    197  O   PRO X  12      22.914  21.851  10.492  1.00  0.00            
ATOM    198  N   SER X  13      24.887  22.562   9.719  1.00  0.00            
ATOM    199  H   SER X  13      25.729  23.103   9.775  1.00  0.00            
ATOM    200  CA  SER X  13      24.758  21.933   8.419  1.00  0.00            
ATOM    201  HA  SER X  13      23.731  22.075   8.070  1.00  0.00            
ATOM    202  CB  SER X  13      25.737  22.486   7.400  1.00  0.00            
ATOM    203  HB2 SER X  13      26.743  22.112   7.595  1.00  0.00            
ATOM    204  HB3 SER X  13      25.483  22.148   6.399  1.00  0.00            
ATOM    205  OG  SER X  13      25.703  23.900   7.401  1.00  0.00            
ATOM    206  HG  SER X  13      25.446  24.141   6.514  1.00  0.00            
ATOM    207  C   SER X  13      24.974  20.421   8.394  1.00  0.00            
ATOM    208  O   SER X  13      24.627  19.773   7.417  1.00  0.00            
ATOM    209  N   SER X  14      25.481  19.847   9.492  1.00  0.00            
ATOM    210  H   SER X  14      25.807  20.432  10.250  1.00  0.00            
ATOM    211  CA  SER X  14      25.593  18.435   9.787  1.00  0.00            
ATOM    212  HA  SER X  14      25.978  17.972   8.874  1.00  0.00            
ATOM    213  CB  SER X  14      26.586  18.382  10.947  1.00  0.00            
ATOM    214  HB2 SER X  14      26.755  17.366  11.282  1.00  0.00            
ATOM    215  HB3 SER X  14      27.540  18.767  10.580  1.00  0.00            
ATOM    216  OG  SER X  14      26.219  19.230  12.013  1.00  0.00            
ATOM    217  HG  SER X  14      26.148  18.585  12.720  1.00  0.00            
ATOM    218  C   SER X  14      24.317  17.725  10.227  1.00  0.00            
ATOM    219  O   SER X  14      24.303  16.507  10.331  1.00  0.00            
ATOM    220  N   GLY X  15      23.212  18.427  10.497  1.00  0.00            
ATOM    221  H   GLY X  15      23.223  19.437  10.418  1.00  0.00            
ATOM    222  CA  GLY X  15      21.938  17.870  10.910  1.00  0.00            
ATOM    223  HA2 GLY X  15      21.064  18.322  10.432  1.00  0.00            
ATOM    224  HA3 GLY X  15      21.917  16.908  10.401  1.00  0.00            
ATOM    225  C   GLY X  15      21.880  17.847  12.427  1.00  0.00            
ATOM    226  O   GLY X  15      22.847  17.683  13.155  1.00  0.00            
ATOM    227  N   ARG X  16      20.621  17.844  12.900  1.00  0.00            
ATOM    228  H   ARG X  16      19.874  17.819  12.225  1.00  0.00            
ATOM    229  CA  ARG X  16      20.307  17.748  14.309  1.00  0.00            
ATOM    230  HA  ARG X  16      20.998  18.354  14.888  1.00  0.00            
ATOM    231  CB  ARG X  16      18.885  18.294  14.440  1.00  0.00            
ATOM    232  HB2 ARG X  16      18.837  19.335  14.118  1.00  0.00            
ATOM    233  HB3 ARG X  16      18.231  17.692  13.805  1.00  0.00            
ATOM    234  CG  ARG X  16      18.366  18.093  15.854  1.00  0.00            
ATOM    235  HG2 ARG X  16      18.392  17.027  16.089  1.00  0.00            
ATOM    236  HG3 ARG X  16      19.080  18.548  16.547  1.00  0.00            
ATOM    237  CD  ARG X  16      16.894  18.413  16.082  1.00  0.00            
ATOM    238  HD2 ARG X  16      16.513  17.993  17.017  1.00  0.00            
ATOM    239  HD3 ARG X  16      16.732  19.484  16.096  1.00  0.00            
ATOM    240  NE  ARG X  16      16.064  17.745  15.079  1.00  0.00            
ATOM    241  HE  ARG X  16      16.188  16.746  14.995  1.00  0.00            
ATOM    242  CZ  ARG X  16      15.228  18.343  14.221  1.00  0.00            
ATOM    243  NH1 ARG X  16      15.077  19.673  14.201  1.00  0.00            
ATOM    244 HH11 ARG X  16      15.677  20.290  14.731  1.00  0.00            
ATOM    245 HH12 ARG X  16      14.268  20.065  13.752  1.00  0.00            
ATOM    246  NH2 ARG X  16      14.493  17.619  13.364  1.00  0.00            
ATOM    247 HH21 ARG X  16      14.435  16.619  13.525  1.00  0.00            
ATOM    248 HH22 ARG X  16      13.873  18.074  12.712  1.00  0.00            
ATOM    249  C   ARG X  16      20.368  16.283  14.745  1.00  0.00            
ATOM    250  O   ARG X  16      19.697  15.527  14.054  1.00  0.00            
ATOM    251  N   PRO X  17      21.201  15.889  15.713  1.00  0.00            
ATOM    252  CD  PRO X  17      22.482  16.494  16.026  1.00  0.00            
ATOM    253  HD2 PRO X  17      22.553  17.578  15.983  1.00  0.00            
ATOM    254  HD3 PRO X  17      23.285  16.074  15.420  1.00  0.00            
ATOM    255  CG  PRO X  17      22.776  15.984  17.433  1.00  0.00            
ATOM    256  HG2 PRO X  17      22.388  16.671  18.181  1.00  0.00            
ATOM    257  HG3 PRO X  17      23.830  15.765  17.568  1.00  0.00            
ATOM    258  CB  PRO X  17      22.018  14.661  17.574  1.00  0.00            
ATOM    259  HB2 PRO X  17      21.496  14.587  18.530  1.00  0.00            
ATOM    260  HB3 PRO X  17      22.683  13.810  17.520  1.00  0.00            
ATOM    261  CA  PRO X  17      21.106  14.597  16.347  1.00  0.00            
ATOM    262  HA  PRO X  17      21.446  13.884  15.602  1.00  0.00            
ATOM    263  C   PRO X  17      19.680  14.185  16.674  1.00  0.00            
ATOM    264  O   PRO X  17      19.263  13.154  16.152  1.00  0.00            
ATOM    265  N   PRO X  18      18.976  14.766  17.644  1.00  0.00            
ATOM    266  CD  PRO X  18      19.372  15.904  18.451  1.00  0.00            
ATOM    267  HD2 PRO X  18      19.764  16.671  17.781  1.00  0.00            
ATOM    268  HD3 PRO X  18      20.061  15.560  19.223  1.00  0.00            
ATOM    269  CG  PRO X  18      18.075  16.284  19.159  1.00  0.00            
ATOM    270  HG2 PRO X  18      17.432  16.806  18.452  1.00  0.00            
ATOM    271  HG3 PRO X  18      18.194  17.037  19.941  1.00  0.00            
ATOM    272  CB  PRO X  18      17.396  14.963  19.472  1.00  0.00            
ATOM    273  HB2 PRO X  18      16.348  15.142  19.695  1.00  0.00            
ATOM    274  HB3 PRO X  18      17.866  14.502  20.342  1.00  0.00            
ATOM    275  CA  PRO X  18      17.720  14.243  18.164  1.00  0.00            
ATOM    276  HA  PRO X  18      17.835  13.209  18.494  1.00  0.00            
ATOM    277  C   PRO X  18      16.569  14.277  17.167  1.00  0.00            
ATOM    278  O   PRO X  18      16.760  14.828  16.080  1.00  0.00            
ATOM    279  N   PRO X  19      15.514  13.483  17.328  1.00  0.00            
ATOM    280  CD  PRO X  19      15.447  12.186  17.959  1.00  0.00            
ATOM    281  HD2 PRO X  19      15.544  12.271  19.042  1.00  0.00            
ATOM    282  HD3 PRO X  19      16.219  11.529  17.553  1.00  0.00            
ATOM    283  CG  PRO X  19      14.138  11.468  17.629  1.00  0.00            
ATOM    284  HG2 PRO X  19      13.500  11.571  18.508  1.00  0.00            
ATOM    285  HG3 PRO X  19      14.221  10.411  17.406  1.00  0.00            
ATOM    286  CB  PRO X  19      13.542  12.386  16.566  1.00  0.00            
ATOM    287  HB2 PRO X  19      12.502  12.653  16.790  1.00  0.00            
ATOM    288  HB3 PRO X  19      13.655  11.944  15.579  1.00  0.00            
ATOM    289  CA  PRO X  19      14.307  13.702  16.559  1.00  0.00            
ATOM    290  HA  PRO X  19      14.636  13.988  15.558  1.00  0.00            
ATOM    291  C   PRO X  19      13.503  14.847  17.162  1.00  0.00            
ATOM    292  O   PRO X  19      13.417  15.084  18.364  1.00  0.00            
ATOM    293  N   SER X  20      12.719  15.470  16.275  1.00  0.00            
ATOM    294  H   SER X  20      12.648  15.104  15.337  1.00  0.00            
ATOM    295  CA  SER X  20      11.782  16.551  16.502  1.00  0.00            
ATOM    296  HA  SER X  20      11.305  16.398  17.466  1.00  0.00            
ATOM    297  CB  SER X  20      12.602  17.833  16.459  1.00  0.00            
ATOM    298  HB2 SER X  20      13.194  17.989  15.557  1.00  0.00            
ATOM    299  HB3 SER X  20      11.993  18.721  16.635  1.00  0.00            
ATOM    300  OG  SER X  20      13.455  17.793  17.585  1.00  0.00            
ATOM    301  HG  SER X  20      13.356  16.849  17.738  1.00  0.00            
ATOM    302  C   SER X  20      10.610  16.728  15.549  1.00  0.00            
ATOM    303  O   SER X  20      10.043  15.684  15.178  1.00  0.00            
ATOM    304  OXT SER X  20      10.191  17.837  15.159  1.00  0.00            
END
